# Supplementary material for: Flow-induced choking of a compliant Hele-Shaw cell
Source: Proc Natl Acad Sci U S A. 2020 Nov 16;117(48):30228–33. doi: 10.1073/pnas.2008273117 (PMC7720111; doi:10.1073/pnas.2008273117)
Supplement: Supplementary File [file pnas.2008273117.sd01.xlsx]

## Sheet: Figure 1b (top)
Deflection profiles
Experiments												Numerics
d=0.007 [m]; b=0.00125 [m]; G=1140 [Pa]; Q=30 [mL/s]; mu=0.33 [Pas]; b = 0.00125 [m]; Ro=60e-3 [m];												d=0.007 [m]; b=0.00125 [m]; G=1140 [Pa]; Q=30 [mL/s]; mu=0.33 [Pas]; b = 0.00125 [m]; Ro=60e-3 [m];
t [s]	1		t [s]	2		t [s]	4		t [s]	10		t [s]	1		t [s]	2		t [s]	4		t [s]	10
r/R_0	(-w_f)/b		r/R_0	(-w_f)/b		r/R_0	(-w_f)/b		r/R_0	(-w_f)/b		r/R_0	(-w_f)/b		r/R_0	(-w_f)/b		r/R_0	(-w_f)/b		r/R_0	(-w_f)/b
0.00210942	-0.228147		0.00167023	-0.23199		0.00218915	-0.197723		0.0055302	-0.187094		0	-0.235573		0	-0.235606		0	-0.235606		0	-0.235606
0.0193798	-0.230499		0.0189406	-0.231649		0.0194595	-0.199221		0.0228006	-0.182805		0.002331	-0.231946		0.002331	-0.231979		0.002331	-0.231979		0.002331	-0.231979
0.0366502	-0.210305		0.036211	-0.210065		0.0367299	-0.184452		0.040071	-0.166047		0.004662	-0.22802		0.004662	-0.228054		0.004662	-0.228054		0.004662	-0.228054
0.0539206	-0.181469		0.0534814	-0.181365		0.0540003	-0.16439		0.0573414	-0.145358		0.00699301	-0.223919		0.00699301	-0.223953		0.00699301	-0.223953		0.00699301	-0.223953
0.071191	-0.150807		0.0707518	-0.152158		0.0712707	-0.141403		0.0746118	-0.121885		0.00932401	-0.219803		0.00932401	-0.219838		0.00932401	-0.219838		0.00932401	-0.219838
0.0884614	-0.124073		0.0880222	-0.126864		0.0885411	-0.120575		0.0918822	-0.101325		0.011655	-0.215704		0.011655	-0.215738		0.011655	-0.215739		0.011655	-0.215739
0.105732	-0.100079		0.105293	-0.105509		0.105812	-0.0983967		0.109153	-0.0847256		0.013986	-0.211633		0.013986	-0.211668		0.013986	-0.211668		0.013986	-0.211668
0.123002	-0.0821091		0.122563	-0.0864281		0.123082	-0.0824628		0.126423	-0.0703134		0.016317	-0.207598		0.016317	-0.207633		0.016317	-0.207633		0.016317	-0.207633
0.140273	-0.0681578		0.139833	-0.072257		0.140352	-0.0692769		0.143693	-0.0567904		0.018648	-0.203603		0.018648	-0.203639		0.018648	-0.20364		0.018648	-0.20364
0.157543	-0.0548696		0.157104	-0.0559162		0.157623	-0.0557159		0.160964	-0.0460525		0.020979	-0.199654		0.020979	-0.19969		0.020979	-0.19969		0.020979	-0.19969
0.174813	-0.0471838		0.174374	-0.0476044		0.174893	-0.0491616		0.178234	-0.036277		0.02331	-0.195751		0.02331	-0.195788		0.02331	-0.195788		0.02331	-0.195788
0.192084	-0.0354338		0.191645	-0.0353193		0.192164	-0.0374342		0.195505	-0.0287836		0.025641	-0.191897		0.025641	-0.191935		0.025641	-0.191935		0.025641	-0.191935
0.209354	-0.0361041		0.208915	-0.0365171		0.209434	-0.0393607		0.212775	-0.0300769		0.027972	-0.188095		0.027972	-0.188133		0.027972	-0.188133		0.027972	-0.188133
0.226625	-0.033004		0.226185	-0.0331373		0.226704	-0.0346842		0.230045	-0.0251741		0.030303	-0.184346		0.030303	-0.184384		0.030303	-0.184384		0.030303	-0.184384
0.243895	-0.0286373		0.243456	-0.0300917		0.243975	-0.02947		0.247316	-0.0256067		0.032634	-0.18065		0.032634	-0.180688		0.032634	-0.180689		0.032634	-0.180689
0.261165	-0.0262297		0.260726	-0.0254671		0.261245	-0.0244407		0.264586	-0.0219154		0.034965	-0.177009		0.034965	-0.177048		0.034965	-0.177048		0.034965	-0.177048
0.278436	-0.0258717		0.277997	-0.0241644		0.278516	-0.0229624		0.281857	-0.0254447		0.037296	-0.173425		0.037296	-0.173464		0.037296	-0.173464		0.037296	-0.173464
0.295706	-0.027177		0.295267	-0.0251985		0.295786	-0.0251908		0.299127	-0.0269797		0.039627	-0.169896		0.039627	-0.169936		0.039627	-0.169936		0.039627	-0.169936
0.312977	-0.0247503		0.312537	-0.0228622		0.313056	-0.0233906		0.316397	-0.025482		0.041958	-0.166425		0.041958	-0.166465		0.041958	-0.166465		0.041958	-0.166465
0.330247	-0.0230335		0.329808	-0.0219024		0.330327	-0.0226432		0.333668	-0.0200939		0.044289	-0.163011		0.044289	-0.163052		0.044289	-0.163052		0.044289	-0.163052
0.347517	-0.0137406		0.347078	-0.0116132		0.347597	-0.0141842		0.350938	-0.0141021		0.04662	-0.159656		0.04662	-0.159697		0.04662	-0.159697		0.04662	-0.159697
0.364788	-0.00999555		0.364349	-0.00986492		0.364868	-0.0108925		0.368209	-0.0108181		0.048951	-0.156358		0.048951	-0.156399		0.048951	-0.156399		0.048951	-0.156399
0.382058	-0.00836379		0.381619	-0.0081863		0.382138	-0.00787031		0.385479	-0.00925682		0.0512821	-0.153119		0.0512821	-0.15316		0.0512821	-0.15316		0.0512821	-0.15316
0.399329	-0.00851888		0.398889	-0.00781912		0.399408	-0.00794723		0.402749	-0.0128714		0.0536131	-0.149938		0.0536131	-0.14998		0.0536131	-0.14998		0.0536131	-0.14998
0.416599	-0.00851849		0.41616	-0.00604795		0.416679	-0.00826638		0.42002	-0.0104756		0.0559441	-0.146815		0.0559441	-0.146857		0.0559441	-0.146857		0.0559441	-0.146857
0.433869	-0.00753409		0.43343	-0.00430008		0.433949	-0.00663898		0.43729	-0.00651682		0.0582751	-0.14375		0.0582751	-0.143793		0.0582751	-0.143793		0.0582751	-0.143793
0.45114	-0.00472985		0.450701	-0.00240422		0.45122	-0.00470434		0.454561	-0.00313234		0.0606061	-0.140743		0.0606061	-0.140786		0.0606061	-0.140786		0.0606061	-0.140786
0.46841	0.000335263		0.467971	0.00293193		0.46849	0.00147811		0.471831	0.0025831		0.0629371	-0.137793		0.0629371	-0.137837		0.0629371	-0.137837		0.0629371	-0.137837
0.485681	0.00202019		0.485241	0.00555187		0.48576	0.00392891		0.489101	0.00454688		0.0652681	-0.134901		0.0652681	-0.134945		0.0652681	-0.134945		0.0652681	-0.134945
0.502951	0.00274259		0.502512	0.00794782		0.503031	0.00416608		0.506372	0.00447145		0.0675991	-0.132066		0.0675991	-0.13211		0.0675991	-0.13211		0.0675991	-0.13211
0.520221	0.00137269		0.519782	0.00684172		0.520301	0.00224057		0.523642	0.00114322		0.0699301	-0.129287		0.0699301	-0.129332		0.0699301	-0.129332		0.0699301	-0.129332
0.537492	-0.0043303		0.537053	-0.000789665		0.537571	-0.0043634		0.540913	-0.00359698		0.0722611	-0.126565		0.0722611	-0.12661		0.0722611	-0.12661		0.0722611	-0.12661
0.554762	-0.00669492		0.554323	-0.00534581		0.554842	-0.00705286		0.558183	-0.00697656		0.0745921	-0.123897		0.0745921	-0.123943		0.0745921	-0.123943		0.0745921	-0.123943
0.572033	-0.00488716		0.571593	-0.0040611		0.572112	-0.00494381		0.575453	-0.00644683		0.0769231	-0.121285		0.0769231	-0.121331		0.0769231	-0.121331		0.0769231	-0.121331
0.589303	-0.00346276		0.588864	-0.00441898		0.589383	-0.00363414		0.592724	-0.00242994		0.0792541	-0.118727		0.0792541	-0.118773		0.0792541	-0.118774		0.0792541	-0.118774
0.606573	-0.000442545		0.606134	-0.0013886		0.606653	-0.000714111		0.609994	-7.12951e-05		0.0815851	-0.116223		0.0815851	-0.11627		0.0815851	-0.11627		0.0815851	-0.11627
0.623844	-0.000107528		0.623405	-0.00161418		0.623923	9.68298e-05		0.627265	-0.00261682		0.0839161	-0.113772		0.0839161	-0.113819		0.0839161	-0.113819		0.0839161	-0.113819
0.641114	-0.000396828		0.640675	0.000309114		0.641194	-0.00115517		0.644535	0.0001746		0.0862471	-0.111373		0.0862471	-0.11142		0.0862471	-0.11142		0.0862471	-0.11142
0.658385	0.00198657		0.657945	0.00280159		0.658464	0.000576631		0.661805	0.000439904		0.0885781	-0.109025		0.0885781	-0.109073		0.0885781	-0.109073		0.0885781	-0.109073
0.675655	0.00373836		0.675216	0.0040966		0.675735	0.00345053		0.679076	0.0024836		0.0909091	-0.106729		0.0909091	-0.106777		0.0909091	-0.106777		0.0909091	-0.106777
0.692925	0.00354137		0.692486	0.00467864		0.693005	0.00594842		0.696346	0.00347579		0.0932401	-0.104483		0.0932401	-0.104531		0.0932401	-0.104531		0.0932401	-0.104531
0.710196	0.000441515		0.709757	0.00183923		0.710275	0.00405079		0.713617	0.00200658		0.0955711	-0.102286		0.0955711	-0.102334		0.0955711	-0.102335		0.0955711	-0.102335
0.727466	0.000374925		0.727027	0.0049421		0.727546	0.00464489		0.730887	0.00340202		0.0979021	-0.100137		0.0979021	-0.100186		0.0979021	-0.100186		0.0979021	-0.100186
0.744737	0.00259683		0.744297	0.00777096		0.744816	0.00532801		0.748157	0.00949028		0.100233	-0.0980363		0.100233	-0.0980858		0.100233	-0.098086		0.100233	-0.098086
0.762007	0.00788296		0.761568	0.0132247		0.762087	0.0124225		0.765428	0.0105865		0.102564	-0.0959824		0.102564	-0.0960323		0.102564	-0.0960324		0.102564	-0.0960324
0.779277	0.0110855		0.778838	0.0125905		0.779357	0.013099		0.782698	0.0165086		0.104895	-0.0939746		0.104895	-0.0940249		0.104895	-0.094025		0.104895	-0.094025
0.796548	0.0135242		0.796109	0.0131425		0.796627	0.0137606		0.799969	0.014726		0.107226	-0.0920121		0.107226	-0.0920626		0.107226	-0.0920628		0.107226	-0.0920628
0.813818	0.0118191		0.813379	0.0129458		0.813898	0.0104741		0.817239	0.0113369		0.109557	-0.0900939		0.109557	-0.0901448		0.109557	-0.0901449		0.109557	-0.0901449
0.831089	0.0127897		0.830649	0.0153416		0.831168	0.0116481		0.834509	0.0110137		0.111888	-0.0882193		0.111888	-0.0882705		0.111888	-0.0882706		0.111888	-0.0882706
0.848359	0.00644191		0.84792	0.0100574		0.848439	0.00786779		0.85178	0.00827518		0.114219	-0.0863874		0.114219	-0.0864389		0.114219	-0.086439		0.114219	-0.086439
0.865629	0.0086616		0.86519	0.0114221		0.865709	0.00890426		0.86905	0.00950168		0.11655	-0.0845973		0.11655	-0.0846491		0.11655	-0.0846493		0.11655	-0.0846493
0.8829	0.0100638		0.882461	0.0136936		0.882979	0.0116414		0.88632	0.0123721		0.118881	-0.0828482		0.118881	-0.0829004		0.118881	-0.0829005		0.118881	-0.0829005
0.90017	0.0120576		0.899731	0.0143949		0.90025	0.0117926		0.903591	0.0138357		0.121212	-0.0811393		0.121212	-0.0811917		0.121212	-0.0811918		0.121212	-0.0811918
0.917441	0.0140896		0.917001	0.0148926		0.91752	0.0128403		0.920861	0.0155423		0.123543	-0.0794697		0.123543	-0.0795224		0.123543	-0.0795225		0.123543	-0.0795225
0.934711	0.0146931		0.934272	0.0135301		0.934791	0.0139982		0.938132	0.0174735		0.125874	-0.0778385		0.125874	-0.0778915		0.125874	-0.0778916		0.125874	-0.0778916
0.951981	0.0180596		0.951542	0.0158031		0.952061	0.0166339		0.955402	0.0209631		0.128205	-0.0762449		0.128205	-0.0762982		0.128205	-0.0762983		0.128205	-0.0762983
0.969252	0.018638		0.968813	0.014882		0.969331	0.0181581		0.972672	0.0206073		0.130536	-0.0746882		0.130536	-0.0747417		0.130536	-0.0747419		0.130536	-0.0747419
0.986522	0.0180006		0.986083	0.0146393		0.986602	0.0165196		0.989943	0.0232515		0.132867	-0.0731674		0.132867	-0.0732212		0.132867	-0.0732213		0.132867	-0.0732213
												0.135198	-0.0716817		0.135198	-0.0717358		0.135198	-0.071736		0.135198	-0.071736
												0.137529	-0.0702304		0.137529	-0.0702848		0.137529	-0.0702849		0.137529	-0.0702849
												0.13986	-0.0688127		0.13986	-0.0688673		0.13986	-0.0688675		0.13986	-0.0688675
												0.142191	-0.0674277		0.142191	-0.0674826		0.142191	-0.0674827		0.142191	-0.0674827
												0.144522	-0.0660747		0.144522	-0.0661299		0.144522	-0.06613		0.144522	-0.06613
												0.146853	-0.0647529		0.146853	-0.0648083		0.146853	-0.0648085		0.146853	-0.0648085
												0.149184	-0.0634616		0.149184	-0.0635173		0.149184	-0.0635174		0.149184	-0.0635174
												0.151515	-0.0622		0.151515	-0.0622559		0.151515	-0.062256		0.151515	-0.062256
												0.153846	-0.0609674		0.153846	-0.0610235		0.153846	-0.0610237		0.153846	-0.0610237
												0.156177	-0.0597631		0.156177	-0.0598195		0.156177	-0.0598196		0.156177	-0.0598196
												0.158508	-0.0585864		0.158508	-0.0586429		0.158508	-0.0586431		0.158508	-0.0586431
												0.160839	-0.0574365		0.160839	-0.0574933		0.160839	-0.0574934		0.160839	-0.0574934
												0.16317	-0.0563129		0.16317	-0.0563699		0.16317	-0.05637		0.16317	-0.05637
												0.165501	-0.0552148		0.165501	-0.055272		0.165501	-0.0552721		0.165501	-0.0552721
												0.167832	-0.0541416		0.167832	-0.054199		0.167832	-0.0541991		0.167832	-0.0541991
												0.170163	-0.0530926		0.170163	-0.0531502		0.170163	-0.0531503		0.170163	-0.0531503
												0.172494	-0.0520673		0.172494	-0.0521251		0.172494	-0.0521252		0.172494	-0.0521252
												0.174825	-0.0510651		0.174825	-0.051123		0.174825	-0.0511231		0.174825	-0.0511231
												0.177156	-0.0500852		0.177156	-0.0501433		0.177156	-0.0501435		0.177156	-0.0501435
												0.179487	-0.0491272		0.179487	-0.0491855		0.179487	-0.0491857		0.179487	-0.0491857
												0.181818	-0.0481905		0.181818	-0.048249		0.181818	-0.0482491		0.181818	-0.0482491
												0.184149	-0.0472746		0.184149	-0.0473332		0.184149	-0.0473333		0.184149	-0.0473333
												0.18648	-0.0463788		0.18648	-0.0464376		0.18648	-0.0464377		0.18648	-0.0464377
												0.188811	-0.0455027		0.188811	-0.0455616		0.188811	-0.0455618		0.188811	-0.0455618
												0.191142	-0.0446458		0.191142	-0.0447048		0.191142	-0.044705		0.191142	-0.044705
												0.193473	-0.0438075		0.193473	-0.0438667		0.193473	-0.0438668		0.193473	-0.0438668
												0.195804	-0.0429873		0.195804	-0.0430467		0.195804	-0.0430468		0.195804	-0.0430468
												0.198135	-0.0421849		0.198135	-0.0422444		0.198135	-0.0422445		0.198135	-0.0422445
												0.200466	-0.0413997		0.200466	-0.0414593		0.200466	-0.0414595		0.200466	-0.0414595
												0.202797	-0.0406313		0.202797	-0.040691		0.202797	-0.0406912		0.202797	-0.0406912
												0.205128	-0.0398793		0.205128	-0.0399391		0.205128	-0.0399392		0.205128	-0.0399392
												0.207459	-0.0391431		0.207459	-0.0392031		0.207459	-0.0392032		0.207459	-0.0392032
												0.20979	-0.0384225		0.20979	-0.0384825		0.20979	-0.0384827		0.20979	-0.0384827
												0.212121	-0.037717		0.212121	-0.0377771		0.212121	-0.0377773		0.212121	-0.0377773
												0.214452	-0.0370262		0.214452	-0.0370864		0.214452	-0.0370865		0.214452	-0.0370865
												0.216783	-0.0363497		0.216783	-0.03641		0.216783	-0.0364102		0.216783	-0.0364102
												0.219114	-0.0356873		0.219114	-0.0357476		0.219114	-0.0357478		0.219114	-0.0357478
												0.221445	-0.0350384		0.221445	-0.0350988		0.221445	-0.0350989		0.221445	-0.0350989
												0.223776	-0.0344028		0.223776	-0.0344633		0.223776	-0.0344634		0.223776	-0.0344634
												0.226107	-0.0337801		0.226107	-0.0338406		0.226107	-0.0338408		0.226107	-0.0338408
												0.228438	-0.03317		0.228438	-0.0332306		0.228438	-0.0332307		0.228438	-0.0332307
												0.230769	-0.0325722		0.230769	-0.0326328		0.230769	-0.032633		0.230769	-0.032633
												0.2331	-0.0319863		0.2331	-0.032047		0.2331	-0.0320472		0.2331	-0.0320472
												0.235431	-0.0314121		0.235431	-0.0314729		0.235431	-0.031473		0.235431	-0.031473
												0.237762	-0.0308494		0.237762	-0.0309101		0.237762	-0.0309103		0.237762	-0.0309103
												0.240093	-0.0302976		0.240093	-0.0303584		0.240093	-0.0303586		0.240093	-0.0303586
												0.242424	-0.0297568		0.242424	-0.0298176		0.242424	-0.0298177		0.242424	-0.0298177
												0.244755	-0.0292264		0.244755	-0.0292873		0.244755	-0.0292874		0.244755	-0.0292874
												0.247086	-0.0287064		0.247086	-0.0287672		0.247086	-0.0287674		0.247086	-0.0287674
												0.249417	-0.0281964		0.249417	-0.0282573		0.249417	-0.0282574		0.249417	-0.0282574
												0.251748	-0.0276962		0.251748	-0.0277571		0.251748	-0.0277572		0.251748	-0.0277572
												0.254079	-0.0272056		0.254079	-0.0272664		0.254079	-0.0272666		0.254079	-0.0272666
												0.25641	-0.0267243		0.25641	-0.0267851		0.25641	-0.0267853		0.25641	-0.0267853
												0.258741	-0.0262521		0.258741	-0.0263129		0.258741	-0.0263131		0.258741	-0.0263131
												0.261072	-0.0257888		0.261072	-0.0258496		0.261072	-0.0258498		0.261072	-0.0258498
												0.263403	-0.0253342		0.263403	-0.025395		0.263403	-0.0253951		0.263403	-0.0253951
												0.265734	-0.0248881		0.265734	-0.0249488		0.265734	-0.024949		0.265734	-0.024949
												0.268065	-0.0244503		0.268065	-0.024511		0.268065	-0.0245111		0.268065	-0.0245111
												0.270396	-0.0240205		0.270396	-0.0240812		0.270396	-0.0240813		0.270396	-0.0240813
												0.272727	-0.0235987		0.272727	-0.0236593		0.272727	-0.0236594		0.272727	-0.0236594
												0.275058	-0.0231846		0.275058	-0.0232451		0.275058	-0.0232452		0.275058	-0.0232452
												0.277389	-0.022778		0.277389	-0.0228385		0.277389	-0.0228386		0.277389	-0.0228386
												0.27972	-0.0223788		0.27972	-0.0224392		0.27972	-0.0224394		0.27972	-0.0224394
												0.282051	-0.0219868		0.282051	-0.0220471		0.282051	-0.0220473		0.282051	-0.0220473
												0.284382	-0.0216019		0.284382	-0.0216621		0.284382	-0.0216623		0.284382	-0.0216623
												0.286713	-0.0212238		0.286713	-0.021284		0.286713	-0.0212841		0.286713	-0.0212841
												0.289044	-0.0208525		0.289044	-0.0209126		0.289044	-0.0209127		0.289044	-0.0209127
												0.291375	-0.0204878		0.291375	-0.0205478		0.291375	-0.0205479		0.291375	-0.0205479
												0.293706	-0.0201295		0.293706	-0.0201894		0.293706	-0.0201895		0.293706	-0.0201895
												0.296037	-0.0197776		0.296037	-0.0198373		0.296037	-0.0198375		0.296037	-0.0198375
												0.298368	-0.0194318		0.298368	-0.0194914		0.298368	-0.0194916		0.298368	-0.0194916
												0.300699	-0.019092		0.300699	-0.0191515		0.300699	-0.0191517		0.300699	-0.0191517
												0.30303	-0.0187581		0.30303	-0.0188176		0.30303	-0.0188177		0.30303	-0.0188177
												0.305361	-0.01843		0.305361	-0.0184893		0.305361	-0.0184895		0.305361	-0.0184895
												0.307692	-0.0181076		0.307692	-0.0181668		0.307692	-0.0181669		0.307692	-0.0181669
												0.310023	-0.0177907		0.310023	-0.0178498		0.310023	-0.0178499		0.310023	-0.0178499
												0.312354	-0.0174793		0.312354	-0.0175382		0.312354	-0.0175383		0.312354	-0.0175383
												0.314685	-0.0171731		0.314685	-0.0172319		0.314685	-0.017232		0.314685	-0.017232
												0.317016	-0.0168722		0.317016	-0.0169308		0.317016	-0.0169309		0.317016	-0.0169309
												0.319347	-0.0165763		0.319347	-0.0166347		0.319347	-0.0166349		0.319347	-0.0166349
												0.321678	-0.0162854		0.321678	-0.0163437		0.321678	-0.0163438		0.321678	-0.0163438
												0.324009	-0.0159994		0.324009	-0.0160575		0.324009	-0.0160577		0.324009	-0.0160577
												0.32634	-0.0157182		0.32634	-0.0157762		0.32634	-0.0157763		0.32634	-0.0157763
												0.328671	-0.0154417		0.328671	-0.0154995		0.328671	-0.0154996		0.328671	-0.0154996
												0.331002	-0.0151698		0.331002	-0.0152273		0.331002	-0.0152275		0.331002	-0.0152275
												0.333333	-0.0149023		0.333333	-0.0149597		0.333333	-0.0149599		0.333333	-0.0149599
												0.335664	-0.0146393		0.335664	-0.0146965		0.335664	-0.0146967		0.335664	-0.0146967
												0.337995	-0.0143806		0.337995	-0.0144376		0.337995	-0.0144378		0.337995	-0.0144378
												0.340326	-0.0141262		0.340326	-0.014183		0.340326	-0.0141831		0.340326	-0.0141831
												0.342657	-0.0138758		0.342657	-0.0139324		0.342657	-0.0139326		0.342657	-0.0139326
												0.344988	-0.0136296		0.344988	-0.013686		0.344988	-0.0136861		0.344988	-0.0136861
												0.347319	-0.0133873		0.347319	-0.0134435		0.347319	-0.0134437		0.347319	-0.0134437
												0.34965	-0.013149		0.34965	-0.013205		0.34965	-0.0132051		0.34965	-0.0132051
												0.351981	-0.0129145		0.351981	-0.0129702		0.351981	-0.0129703		0.351981	-0.0129703
												0.354312	-0.0126837		0.354312	-0.0127392		0.354312	-0.0127394		0.354312	-0.0127394
												0.356643	-0.0124567		0.356643	-0.0125119		0.356643	-0.0125121		0.356643	-0.0125121
												0.358974	-0.0122332		0.358974	-0.0122882		0.358974	-0.0122884		0.358974	-0.0122884
												0.361305	-0.0120133		0.361305	-0.0120681		0.361305	-0.0120682		0.361305	-0.0120682
												0.363636	-0.0117969		0.363636	-0.0118514		0.363636	-0.0118515		0.363636	-0.0118515
												0.365967	-0.0115838		0.365967	-0.0116381		0.365967	-0.0116382		0.365967	-0.0116382
												0.368298	-0.0113741		0.368298	-0.0114281		0.368298	-0.0114283		0.368298	-0.0114283
												0.370629	-0.0111677		0.370629	-0.0112215		0.370629	-0.0112216		0.370629	-0.0112216
												0.37296	-0.0109645		0.37296	-0.011018		0.37296	-0.0110181		0.37296	-0.0110181
												0.375291	-0.0107644		0.375291	-0.0108177		0.375291	-0.0108178		0.375291	-0.0108178
												0.377622	-0.0105675		0.377622	-0.0106204		0.377622	-0.0106205		0.377622	-0.0106205
												0.379953	-0.0103735		0.379953	-0.0104262		0.379953	-0.0104263		0.379953	-0.0104263
												0.382284	-0.0101826		0.382284	-0.010235		0.382284	-0.0102351		0.382284	-0.0102351
												0.384615	-0.00999453		0.384615	-0.0100466		0.384615	-0.0100467		0.384615	-0.0100467
												0.386946	-0.00980934		0.386946	-0.00986113		0.386946	-0.00986125		0.386946	-0.00986125
												0.389277	-0.00962695		0.389277	-0.00967844		0.389277	-0.00967857		0.389277	-0.00967857
												0.391608	-0.00944731		0.391608	-0.0094985		0.391608	-0.00949862		0.391608	-0.00949862
												0.393939	-0.00927036		0.393939	-0.00932125		0.393939	-0.00932137		0.393939	-0.00932137
												0.39627	-0.00909606		0.39627	-0.00914664		0.39627	-0.00914676		0.39627	-0.00914676
												0.398601	-0.00892436		0.398601	-0.00897462		0.398601	-0.00897474		0.398601	-0.00897474
												0.400932	-0.00875519		0.400932	-0.00880514		0.400932	-0.00880526		0.400932	-0.00880526
												0.403263	-0.00858852		0.403263	-0.00863815		0.403263	-0.00863827		0.403263	-0.00863827
												0.405594	-0.0084243		0.405594	-0.0084736		0.405594	-0.00847372		0.405594	-0.00847372
												0.407925	-0.00826247		0.407925	-0.00831145		0.407925	-0.00831156		0.407925	-0.00831156
												0.410256	-0.008103		0.410256	-0.00815164		0.410256	-0.00815175		0.410256	-0.00815175
												0.412587	-0.00794583		0.412587	-0.00799413		0.412587	-0.00799425		0.412587	-0.00799425
												0.414918	-0.00779093		0.414918	-0.00783888		0.414918	-0.007839		0.414918	-0.007839
												0.417249	-0.00763824		0.417249	-0.00768585		0.417249	-0.00768596		0.417249	-0.00768596
												0.41958	-0.00748772		0.41958	-0.00753498		0.41958	-0.0075351		0.41958	-0.0075351
												0.421911	-0.00733933		0.421911	-0.00738625		0.421911	-0.00738636		0.421911	-0.00738636
												0.424242	-0.00719304		0.424242	-0.00723959		0.424242	-0.00723971		0.424242	-0.00723971
												0.426573	-0.00704879		0.426573	-0.00709499		0.426573	-0.0070951		0.426573	-0.0070951
												0.428904	-0.00690655		0.428904	-0.00695238		0.428904	-0.00695249		0.428904	-0.00695249
												0.431235	-0.00676627		0.431235	-0.00681174		0.431235	-0.00681185		0.431235	-0.00681185
												0.433566	-0.00662793		0.433566	-0.00667302		0.433566	-0.00667313		0.433566	-0.00667313
												0.435897	-0.00649147		0.435897	-0.00653619		0.435897	-0.0065363		0.435897	-0.0065363
												0.438228	-0.00635686		0.438228	-0.00640121		0.438228	-0.00640132		0.438228	-0.00640132
												0.440559	-0.00622407		0.440559	-0.00626804		0.440559	-0.00626814		0.440559	-0.00626814
												0.44289	-0.00609306		0.44289	-0.00613664		0.44289	-0.00613675		0.44289	-0.00613675
												0.445221	-0.00596379		0.445221	-0.00600698		0.445221	-0.00600708		0.445221	-0.00600708
												0.447552	-0.00583622		0.447552	-0.00587902		0.447552	-0.00587913		0.447552	-0.00587913
												0.449883	-0.00571033		0.449883	-0.00575273		0.449883	-0.00575284		0.449883	-0.00575284
												0.452214	-0.00558607		0.452214	-0.00562808		0.452214	-0.00562818		0.452214	-0.00562818
												0.454545	-0.00546341		0.454545	-0.00550502		0.454545	-0.00550512		0.454545	-0.00550512
												0.456876	-0.00534232		0.456876	-0.00538353		0.456876	-0.00538363		0.456876	-0.00538363
												0.459207	-0.00522277		0.459207	-0.00526357		0.459207	-0.00526367		0.459207	-0.00526367
												0.461538	-0.00510473		0.461538	-0.00514512		0.461538	-0.00514522		0.461538	-0.00514522
												0.463869	-0.00498815		0.463869	-0.00502813		0.463869	-0.00502823		0.463869	-0.00502823
												0.4662	-0.00487301		0.4662	-0.00491258		0.4662	-0.00491268		0.4662	-0.00491268
												0.468531	-0.00475929		0.468531	-0.00479844		0.468531	-0.00479853		0.468531	-0.00479853
												0.470862	-0.00464694		0.470862	-0.00468567		0.470862	-0.00468576		0.470862	-0.00468576
												0.473193	-0.00453594		0.473193	-0.00457425		0.473193	-0.00457434		0.473193	-0.00457434
												0.475524	-0.00442626		0.475524	-0.00446414		0.475524	-0.00446423		0.475524	-0.00446423
												0.477855	-0.00431787		0.477855	-0.00435532		0.477855	-0.00435541		0.477855	-0.00435541
												0.480186	-0.00421075		0.480186	-0.00424776		0.480186	-0.00424785		0.480186	-0.00424785
												0.482517	-0.00410485		0.482517	-0.00414143		0.482517	-0.00414152		0.482517	-0.00414152
												0.484848	-0.00400016		0.484848	-0.00403631		0.484848	-0.00403639		0.484848	-0.00403639
												0.487179	-0.00389665		0.487179	-0.00393235		0.487179	-0.00393244		0.487179	-0.00393244
												0.48951	-0.00379428		0.48951	-0.00382955		0.48951	-0.00382963		0.48951	-0.00382963
												0.491841	-0.00369304		0.491841	-0.00372786		0.491841	-0.00372795		0.491841	-0.00372795
												0.494172	-0.0035929		0.494172	-0.00362727		0.494172	-0.00362736		0.494172	-0.00362736
												0.496503	-0.00349382		0.496503	-0.00352775		0.496503	-0.00352783		0.496503	-0.00352783
												0.498834	-0.00339579		0.498834	-0.00342927		0.498834	-0.00342935		0.498834	-0.00342935
												0.501166	-0.00329878		0.501166	-0.0033318		0.501166	-0.00333189		0.501166	-0.00333189
												0.503497	-0.00320277		0.503497	-0.00323533		0.503497	-0.00323541		0.503497	-0.00323541
												0.505828	-0.00310772		0.505828	-0.00313983		0.505828	-0.00313991		0.505828	-0.00313991
												0.508159	-0.00301362		0.508159	-0.00304527		0.508159	-0.00304534		0.508159	-0.00304534
												0.51049	-0.00292044		0.51049	-0.00295162		0.51049	-0.0029517		0.51049	-0.0029517
												0.512821	-0.00282815		0.512821	-0.00285887		0.512821	-0.00285895		0.512821	-0.00285895
												0.515152	-0.00273674		0.515152	-0.002767		0.515152	-0.00276707		0.515152	-0.00276707
												0.517483	-0.00264618		0.517483	-0.00267597		0.517483	-0.00267604		0.517483	-0.00267604
												0.519814	-0.00255644		0.519814	-0.00258576		0.519814	-0.00258583		0.519814	-0.00258583
												0.522145	-0.00246751		0.522145	-0.00249636		0.522145	-0.00249643		0.522145	-0.00249643
												0.524476	-0.00237936		0.524476	-0.00240774		0.524476	-0.00240781		0.524476	-0.00240781
												0.526807	-0.00229197		0.526807	-0.00231987		0.526807	-0.00231994		0.526807	-0.00231994
												0.529138	-0.00220532		0.529138	-0.00223274		0.529138	-0.00223281		0.529138	-0.00223281
												0.531469	-0.00211938		0.531469	-0.00214633		0.531469	-0.00214639		0.531469	-0.00214639
												0.5338	-0.00203414		0.5338	-0.00206061		0.5338	-0.00206067		0.5338	-0.00206067
												0.536131	-0.00194957		0.536131	-0.00197556		0.536131	-0.00197562		0.536131	-0.00197562
												0.538462	-0.00186565		0.538462	-0.00189116		0.538462	-0.00189122		0.538462	-0.00189122
												0.540793	-0.00178237		0.540793	-0.00180739		0.540793	-0.00180745		0.540793	-0.00180745
												0.543124	-0.00169969		0.543124	-0.00172423		0.543124	-0.00172429		0.543124	-0.00172429
												0.545455	-0.00161761		0.545455	-0.00164166		0.545455	-0.00164172		0.545455	-0.00164172
												0.547786	-0.0015361		0.547786	-0.00155965		0.547786	-0.00155971		0.547786	-0.00155971
												0.550117	-0.00145513		0.550117	-0.0014782		0.550117	-0.00147826		0.550117	-0.00147826
												0.552448	-0.0013747		0.552448	-0.00139728		0.552448	-0.00139734		0.552448	-0.00139734
												0.554779	-0.00129478		0.554779	-0.00131687		0.554779	-0.00131692		0.554779	-0.00131692
												0.55711	-0.00121535		0.55711	-0.00123694		0.55711	-0.001237		0.55711	-0.001237
												0.559441	-0.0011364		0.559441	-0.00115749		0.559441	-0.00115755		0.559441	-0.00115755
												0.561772	-0.00105789		0.561772	-0.0010785		0.561772	-0.00107855		0.561772	-0.00107855
												0.564103	-0.000979826		0.564103	-0.000999934		0.564103	-0.000999984		0.564103	-0.000999984
												0.566434	-0.000902175		0.566434	-0.000921785		0.566434	-0.000921835		0.566434	-0.000921835
												0.568765	-0.000824921		0.568765	-0.000844034		0.568765	-0.000844082		0.568765	-0.000844082
												0.571096	-0.000748047		0.571096	-0.000766661		0.571096	-0.000766708		0.571096	-0.000766708
												0.573427	-0.000671533		0.573427	-0.000689648		0.573427	-0.000689694		0.573427	-0.000689694
												0.575758	-0.000595362		0.575758	-0.000612977		0.575758	-0.000613022		0.575758	-0.000613022
												0.578089	-0.000519517		0.578089	-0.00053663		0.578089	-0.000536673		0.578089	-0.000536673
												0.58042	-0.000443978		0.58042	-0.000460589		0.58042	-0.000460632		0.58042	-0.000460632
												0.582751	-0.000368728		0.582751	-0.000384837		0.582751	-0.000384878		0.582751	-0.000384878
												0.585082	-0.000293749		0.585082	-0.000309356		0.585082	-0.000309396		0.585082	-0.000309396
												0.587413	-0.000219025		0.587413	-0.000234128		0.587413	-0.000234167		0.587413	-0.000234167
												0.589744	-0.000144537		0.589744	-0.000159136		0.589744	-0.000159174		0.589744	-0.000159174
												0.592075	-7.02674e-05		0.592075	-8.43628e-05		0.592075	-8.43992e-05		0.592075	-8.43992e-05
												0.594406	3.8002e-06		0.594406	-9.79061e-06		0.594406	-9.82577e-06		0.594406	-9.82577e-06
												0.596737	7.76834e-05		0.596737	6.45976e-05		0.596737	6.45636e-05		0.596737	6.45636e-05
												0.599068	0.0001514		0.599068	0.000138819		0.599068	0.000138786		0.599068	0.000138786
												0.601399	0.000224966		0.601399	0.000212891		0.601399	0.000212859		0.601399	0.000212859
												0.60373	0.000298399		0.60373	0.000286829		0.60373	0.000286799		0.60373	0.000286799
												0.606061	0.000371716		0.606061	0.000360653		0.606061	0.000360624		0.606061	0.000360624
												0.608392	0.000444935		0.608392	0.000434377		0.608392	0.00043435		0.608392	0.00043435
												0.610723	0.000518072		0.610723	0.00050802		0.610723	0.000507994		0.610723	0.000507994
												0.613054	0.000591144		0.613054	0.000581599		0.613054	0.000581573		0.613054	0.000581573
												0.615385	0.000664169		0.615385	0.00065513		0.615385	0.000655105		0.615385	0.000655105
												0.617716	0.000737163		0.617716	0.00072863		0.617716	0.000728607		0.617716	0.000728607
												0.620047	0.000810143		0.620047	0.000802116		0.620047	0.000802094		0.620047	0.000802094
												0.622378	0.000883127		0.622378	0.000875605		0.622378	0.000875585		0.622378	0.000875585
												0.624709	0.000956131		0.624709	0.000949116		0.624709	0.000949096		0.624709	0.000949096
												0.62704	0.00102917		0.62704	0.00102266		0.62704	0.00102265		0.62704	0.00102265
												0.629371	0.00110227		0.629371	0.00109627		0.629371	0.00109625		0.629371	0.00109625
												0.631702	0.00117544		0.631702	0.00116994		0.631702	0.00116992		0.631702	0.00116992
												0.634033	0.0012487		0.634033	0.0012437		0.634033	0.00124369		0.634033	0.00124369
												0.636364	0.00132207		0.636364	0.00131757		0.636364	0.00131756		0.636364	0.00131756
												0.638695	0.00139556		0.638695	0.00139157		0.638695	0.00139156		0.638695	0.00139156
												0.641026	0.00146919		0.641026	0.00146571		0.641026	0.00146569		0.641026	0.00146569
												0.643357	0.00154298		0.643357	0.00154		0.643357	0.00153999		0.643357	0.00153999
												0.645688	0.00161696		0.645688	0.00161448		0.645688	0.00161447		0.645688	0.00161447
												0.648019	0.00169112		0.648019	0.00168915		0.648019	0.00168914		0.648019	0.00168914
												0.65035	0.00176551		0.65035	0.00176403		0.65035	0.00176402		0.65035	0.00176402
												0.652681	0.00184012		0.652681	0.00183915		0.652681	0.00183914		0.652681	0.00183914
												0.655012	0.00191499		0.655012	0.00191452		0.655012	0.00191451		0.655012	0.00191451
												0.657343	0.00199013		0.657343	0.00199015		0.657343	0.00199015		0.657343	0.00199015
												0.659674	0.00206556		0.659674	0.00206608		0.659674	0.00206608		0.659674	0.00206608
												0.662005	0.0021413		0.662005	0.00214232		0.662005	0.00214232		0.662005	0.00214232
												0.664336	0.00221737		0.664336	0.00221888		0.664336	0.00221888		0.664336	0.00221888
												0.666667	0.00229378		0.666667	0.00229579		0.666667	0.0022958		0.666667	0.0022958
												0.668998	0.00237057		0.668998	0.00237307		0.668998	0.00237308		0.668998	0.00237308
												0.671329	0.00244775		0.671329	0.00245074		0.671329	0.00245075		0.671329	0.00245075
												0.67366	0.00252533		0.67366	0.00252882		0.67366	0.00252883		0.67366	0.00252883
												0.675991	0.00260335		0.675991	0.00260733		0.675991	0.00260734		0.675991	0.00260734
												0.678322	0.00268182		0.678322	0.0026863		0.678322	0.00268631		0.678322	0.00268631
												0.680653	0.00276077		0.680653	0.00276574		0.680653	0.00276575		0.680653	0.00276575
												0.682984	0.00284022		0.682984	0.00284567		0.682984	0.00284568		0.682984	0.00284568
												0.685315	0.00292018		0.685315	0.00292612		0.685315	0.00292614		0.685315	0.00292614
												0.687646	0.0030007		0.687646	0.00300712		0.687646	0.00300714		0.687646	0.00300714
												0.689977	0.00308177		0.689977	0.00308869		0.689977	0.0030887		0.689977	0.0030887
												0.692308	0.00316345		0.692308	0.00317084		0.692308	0.00317086		0.692308	0.00317086
												0.694639	0.00324573		0.694639	0.00325361		0.694639	0.00325363		0.694639	0.00325363
												0.69697	0.00332866		0.69697	0.00333702		0.69697	0.00333704		0.69697	0.00333704
												0.699301	0.00341226		0.699301	0.0034211		0.699301	0.00342112		0.699301	0.00342112
												0.701632	0.00349655		0.701632	0.00350587		0.701632	0.00350589		0.701632	0.00350589
												0.703963	0.00358157		0.703963	0.00359136		0.703963	0.00359138		0.703963	0.00359138
												0.706294	0.00366733		0.706294	0.0036776		0.706294	0.00367762		0.706294	0.00367762
												0.708625	0.00375386		0.708625	0.00376461		0.708625	0.00376463		0.708625	0.00376463
												0.710956	0.00384121		0.710956	0.00385242		0.710956	0.00385245		0.710956	0.00385245
												0.713287	0.00392938		0.713287	0.00394107		0.713287	0.0039411		0.713287	0.0039411
												0.715618	0.00401842		0.715618	0.00403058		0.715618	0.00403061		0.715618	0.00403061
												0.717949	0.00410836		0.717949	0.00412099		0.717949	0.00412102		0.717949	0.00412102
												0.72028	0.00419922		0.72028	0.00421232		0.72028	0.00421235		0.72028	0.00421235
												0.722611	0.00429104		0.722611	0.0043046		0.722611	0.00430463		0.722611	0.00430463
												0.724942	0.00438385		0.724942	0.00439788		0.724942	0.00439791		0.724942	0.00439791
												0.727273	0.00447769		0.727273	0.00449218		0.727273	0.00449221		0.727273	0.00449221
												0.729604	0.00457259		0.729604	0.00458753		0.729604	0.00458757		0.729604	0.00458757
												0.731935	0.00466857		0.731935	0.00468398		0.731935	0.00468402		0.731935	0.00468402
												0.734266	0.00476569		0.734266	0.00478156		0.734266	0.00478159		0.734266	0.00478159
												0.736597	0.00486397		0.736597	0.00488029		0.736597	0.00488033		0.736597	0.00488033
												0.738928	0.00496346		0.738928	0.00498023		0.738928	0.00498027		0.738928	0.00498027
												0.741259	0.00506418		0.741259	0.00508141		0.741259	0.00508145		0.741259	0.00508145
												0.74359	0.00516619		0.74359	0.00518386		0.74359	0.00518391		0.74359	0.00518391
												0.745921	0.00526951		0.745921	0.00528763		0.745921	0.00528768		0.745921	0.00528768
												0.748252	0.00537419		0.748252	0.00539276		0.748252	0.0053928		0.748252	0.0053928
												0.750583	0.00548026		0.750583	0.00549928		0.750583	0.00549933		0.750583	0.00549933
												0.752914	0.00558778		0.752914	0.00560724		0.752914	0.00560729		0.752914	0.00560729
												0.755245	0.00569678		0.755245	0.00571668		0.755245	0.00571673		0.755245	0.00571673
												0.757576	0.0058073		0.757576	0.00582764		0.757576	0.00582769		0.757576	0.00582769
												0.759907	0.00591938		0.759907	0.00594017		0.759907	0.00594022		0.759907	0.00594022
												0.762238	0.00603308		0.762238	0.0060543		0.762238	0.00605435		0.762238	0.00605435
												0.764569	0.00614843		0.764569	0.00617009		0.764569	0.00617014		0.764569	0.00617014
												0.7669	0.00626548		0.7669	0.00628757		0.7669	0.00628762		0.7669	0.00628762
												0.769231	0.00638428		0.769231	0.00640679		0.769231	0.00640685		0.769231	0.00640685
												0.771562	0.00650486		0.771562	0.0065278		0.771562	0.00652786		0.771562	0.00652786
												0.773893	0.00662727		0.773893	0.00665065		0.773893	0.0066507		0.773893	0.0066507
												0.776224	0.00675157		0.776224	0.00677537		0.776224	0.00677542		0.776224	0.00677542
												0.778555	0.00687779		0.778555	0.00690201		0.778555	0.00690207		0.778555	0.00690207
												0.780886	0.00700598		0.780886	0.00703062		0.780886	0.00703068		0.780886	0.00703068
												0.783217	0.00713618		0.783217	0.00716125		0.783217	0.00716131		0.783217	0.00716131
												0.785548	0.00726845		0.785548	0.00729393		0.785548	0.00729399		0.785548	0.00729399
												0.787879	0.00740283		0.787879	0.00742872		0.787879	0.00742878		0.787879	0.00742878
												0.79021	0.00753935		0.79021	0.00756566		0.79021	0.00756572		0.79021	0.00756572
												0.792541	0.00767807		0.792541	0.00770479		0.792541	0.00770485		0.792541	0.00770485
												0.794872	0.00781902		0.794872	0.00784615		0.794872	0.00784622		0.794872	0.00784622
												0.797203	0.00796226		0.797203	0.00798979		0.797203	0.00798986		0.797203	0.00798986
												0.799534	0.00810781		0.799534	0.00813575		0.799534	0.00813582		0.799534	0.00813582
												0.801865	0.00825572		0.801865	0.00828407		0.801865	0.00828413		0.801865	0.00828413
												0.804196	0.00840603		0.804196	0.00843478		0.804196	0.00843485		0.804196	0.00843485
												0.806527	0.00855878		0.806527	0.00858792		0.806527	0.00858799		0.806527	0.00858799
												0.808858	0.00871399		0.808858	0.00874352		0.808858	0.00874359		0.808858	0.00874359
												0.811189	0.0088717		0.811189	0.00890162		0.811189	0.0089017		0.811189	0.0089017
												0.81352	0.00903193		0.81352	0.00906225		0.81352	0.00906232		0.81352	0.00906232
												0.815851	0.00919473		0.815851	0.00922543		0.815851	0.0092255		0.815851	0.0092255
												0.818182	0.00936009		0.818182	0.00939118		0.818182	0.00939126		0.818182	0.00939126
												0.820513	0.00952806		0.820513	0.00955953		0.820513	0.00955961		0.820513	0.00955961
												0.822844	0.00969864		0.822844	0.00973049		0.822844	0.00973057		0.822844	0.00973057
												0.825175	0.00987185		0.825175	0.00990407		0.825175	0.00990415		0.825175	0.00990415
												0.827506	0.0100477		0.827506	0.0100803		0.827506	0.0100804		0.827506	0.0100804
												0.829837	0.0102262		0.829837	0.0102591		0.829837	0.0102592		0.829837	0.0102592
												0.832168	0.0104073		0.832168	0.0104406		0.832168	0.0104407		0.832168	0.0104407
												0.834499	0.010591		0.834499	0.0106247		0.834499	0.0106248		0.834499	0.0106248
												0.83683	0.0107773		0.83683	0.0108114		0.83683	0.0108115		0.83683	0.0108115
												0.839161	0.0109663		0.839161	0.0110007		0.839161	0.0110007		0.839161	0.0110007
												0.841492	0.0111577		0.841492	0.0111925		0.841492	0.0111926		0.841492	0.0111926
												0.843823	0.0113517		0.843823	0.0113868		0.843823	0.0113869		0.843823	0.0113869
												0.846154	0.0115482		0.846154	0.0115837		0.846154	0.0115837		0.846154	0.0115837
												0.848485	0.0117471		0.848485	0.0117829		0.848485	0.011783		0.848485	0.011783
												0.850816	0.0119484		0.850816	0.0119845		0.850816	0.0119846		0.850816	0.0119846
												0.853147	0.0121519		0.853147	0.0121883		0.853147	0.0121884		0.853147	0.0121884
												0.855478	0.0123576		0.855478	0.0123944		0.855478	0.0123945		0.855478	0.0123945
												0.857809	0.0125654		0.857809	0.0126025		0.857809	0.0126026		0.857809	0.0126026
												0.86014	0.0127753		0.86014	0.0128127		0.86014	0.0128128		0.86014	0.0128128
												0.862471	0.0129869		0.862471	0.0130247		0.862471	0.0130247		0.862471	0.0130247
												0.864802	0.0132004		0.864802	0.0132384		0.864802	0.0132385		0.864802	0.0132385
												0.867133	0.0134154		0.867133	0.0134537		0.867133	0.0134538		0.867133	0.0134538
												0.869464	0.0136318		0.869464	0.0136704		0.869464	0.0136705		0.869464	0.0136705
												0.871795	0.0138494		0.871795	0.0138883		0.871795	0.0138884		0.871795	0.0138884
												0.874126	0.0140681		0.874126	0.0141072		0.874126	0.0141073		0.874126	0.0141073
												0.876457	0.0142876		0.876457	0.014327		0.876457	0.0143271		0.876457	0.0143271
												0.878788	0.0145077		0.878788	0.0145473		0.878788	0.0145474		0.878788	0.0145474
												0.881119	0.0147281		0.881119	0.014768		0.881119	0.014768		0.881119	0.014768
												0.88345	0.0149485		0.88345	0.0149886		0.88345	0.0149887		0.88345	0.0149887
												0.885781	0.0151686		0.885781	0.015209		0.885781	0.0152091		0.885781	0.0152091
												0.888112	0.0153882		0.888112	0.0154288		0.888112	0.0154288		0.888112	0.0154288
												0.890443	0.0156068		0.890443	0.0156476		0.890443	0.0156477		0.890443	0.0156477
												0.892774	0.0158241		0.892774	0.015865		0.892774	0.0158651		0.892774	0.0158651
												0.895105	0.0160396		0.895105	0.0160808		0.895105	0.0160809		0.895105	0.0160809
												0.897436	0.016253		0.897436	0.0162943		0.897436	0.0162944		0.897436	0.0162944
												0.899767	0.0164638		0.899767	0.0165052		0.899767	0.0165053		0.899767	0.0165053
												0.902098	0.0166714		0.902098	0.016713		0.902098	0.0167131		0.902098	0.0167131
												0.904429	0.0168753		0.904429	0.016917		0.904429	0.0169171		0.904429	0.0169171
												0.90676	0.017075		0.90676	0.0171168		0.90676	0.0171169		0.90676	0.0171169
												0.909091	0.0172699		0.909091	0.0173117		0.909091	0.0173118		0.909091	0.0173118
												0.911422	0.0174592		0.911422	0.0175011		0.911422	0.0175012		0.911422	0.0175012
												0.913753	0.0176423		0.913753	0.0176843		0.913753	0.0176844		0.913753	0.0176844
												0.916084	0.0178185		0.916084	0.0178605		0.916084	0.0178606		0.916084	0.0178606
												0.918415	0.017987		0.918415	0.018029		0.918415	0.0180291		0.918415	0.0180291
												0.920746	0.0181468		0.920746	0.0181888		0.920746	0.0181889		0.920746	0.0181889
												0.923077	0.0182972		0.923077	0.0183392		0.923077	0.0183393		0.923077	0.0183393
												0.925408	0.0184372		0.925408	0.018479		0.925408	0.0184791		0.925408	0.0184791
												0.927739	0.0185657		0.927739	0.0186075		0.927739	0.0186076		0.927739	0.0186076
												0.93007	0.0186816		0.93007	0.0187233		0.93007	0.0187234		0.93007	0.0187234
												0.932401	0.0187839		0.932401	0.0188254		0.932401	0.0188255		0.932401	0.0188255
												0.934732	0.0188712		0.934732	0.0189124		0.934732	0.0189125		0.934732	0.0189125
												0.937063	0.0189421		0.937063	0.0189832		0.937063	0.0189833		0.937063	0.0189833
												0.939394	0.0189954		0.939394	0.0190362		0.939394	0.0190363		0.939394	0.0190363
												0.941725	0.0190293		0.941725	0.0190698		0.941725	0.0190699		0.941725	0.0190699
												0.944056	0.0190424		0.944056	0.0190825		0.944056	0.0190826		0.944056	0.0190826
												0.946387	0.0190327		0.946387	0.0190725		0.946387	0.0190726		0.946387	0.0190726
												0.948718	0.0189984		0.948718	0.0190377		0.948718	0.0190378		0.948718	0.0190378
												0.951049	0.0189373		0.951049	0.0189762		0.951049	0.0189763		0.951049	0.0189763
												0.95338	0.0188473		0.95338	0.0188857		0.95338	0.0188858		0.95338	0.0188858
												0.955711	0.0187258		0.955711	0.0187636		0.955711	0.0187637		0.955711	0.0187637
												0.958042	0.0185701		0.958042	0.0186073		0.958042	0.0186074		0.958042	0.0186074
												0.960373	0.0183773		0.960373	0.0184138		0.960373	0.0184139		0.960373	0.0184139
												0.962704	0.0181441		0.962704	0.0181797		0.962704	0.0181798		0.962704	0.0181798
												0.965035	0.0178667		0.965035	0.0179016		0.965035	0.0179016		0.965035	0.0179016
												0.967366	0.0175412		0.967366	0.0175751		0.967366	0.0175752		0.967366	0.0175752
												0.969697	0.0171629		0.969697	0.0171958		0.969697	0.0171959		0.969697	0.0171959
												0.972028	0.0167266		0.972028	0.0167585		0.972028	0.0167586		0.972028	0.0167586
												0.974359	0.0162264		0.974359	0.016257		0.974359	0.0162571		0.974359	0.0162571
												0.97669	0.0156551		0.97669	0.0156845		0.97669	0.0156846		0.97669	0.0156846
												0.979021	0.0150047		0.979021	0.0150326		0.979021	0.0150327		0.979021	0.0150327
												0.981352	0.0142652		0.981352	0.0142916		0.981352	0.0142917		0.981352	0.0142917
												0.983683	0.0134246		0.983683	0.0134492		0.983683	0.0134493		0.983683	0.0134493
												0.986014	0.0124674		0.986014	0.0124902		0.986014	0.0124902		0.986014	0.0124902
												0.988345	0.0113737		0.988345	0.0113943		0.988345	0.0113944		0.988345	0.0113944
												0.990676	0.0101158		0.990676	0.0101341		0.990676	0.0101341		0.990676	0.0101341
												0.993007	0.00865342		0.993007	0.00866898		0.993007	0.00866901		0.993007	0.00866901
												0.995338	0.00692282		0.995338	0.00693523		0.995338	0.00693526		0.995338	0.00693526
												0.997669	0.00481349		0.997669	0.00482211		0.997669	0.00482213		0.997669	0.00482213
												1	0.00364365		1	0.00365018		1	0.0036502		1	0.0036502

## Sheet: Figure 1b (bottom)
Deflection profiles
Experiments												Numerics
d=0.007 [m]; b=0.001 [m]; G=981 [Pa]; Q=25 [mL/min]; mu=1.17 [Pas]; b=0.001 [m]; Ro=60e-3 [m];												d=0.007 [m]; b=0.001 [m]; G=981 [Pa]; Q=25 [mL/min]; mu=1.17 [Pas]; b=0.001 [m]; Ro=60e-3 [m];
t [s]	1		t [s]	2		t [s]	4		t [s]	10		t [s]	1		t [s]	2		t [s]	4		t [s]	10
r/R_0	(-w_f)/b		r/R_0	(-w_f)/b		r/R_0	(-w_f)/b		r/R_0	(-w_f)/b		r/R_0	(-w_f)/b		r/R_0	(-w_f)/b		r/R_0	(-w_f)/b		r/R_0	(-w_f)/b
0.96987	0.115185		0.969615	0.169323		0.970907	0.23536		0.968259	0.250005		0	-0.846569		0	-0.854604		0	-0.856231		0	-0.856351
0.953058	0.0989372		0.952803	0.160788		0.954094	0.229939		0.951446	0.227456		0.002331	-0.837327		0.002331	-0.845491		0.002331	-0.847144		0.002331	-0.847266
0.936245	0.0900592		0.935991	0.158423		0.937282	0.211861		0.934634	0.197001		0.004662	-0.827237		0.004662	-0.835549		0.004662	-0.837231		0.004662	-0.837355
0.919433	0.0632094		0.919178	0.119138		0.92047	0.173276		0.917822	0.163855		0.00699301	-0.816588		0.00699301	-0.825064		0.00699301	-0.826779		0.00699301	-0.826905
0.902621	0.0447253		0.902366	0.0917118		0.903657	0.136045		0.901009	0.123426		0.00932401	-0.8058		0.00932401	-0.814451		0.00932401	-0.816201		0.00932401	-0.81633
0.885808	0.0312165		0.885553	0.0698333		0.886845	0.109616		0.884197	0.0903073		0.011655	-0.794961		0.011655	-0.803796		0.011655	-0.805583		0.011655	-0.805715
0.868996	0.0250779		0.868741	0.0693134		0.870032	0.0991834		0.867384	0.0814375		0.013986	-0.78411		0.013986	-0.793138		0.013986	-0.794963		0.013986	-0.795098
0.852184	0.0131988		0.851929	0.0613071		0.85322	0.0802936		0.850572	0.0648231		0.016317	-0.773272		0.016317	-0.782501		0.016317	-0.784366		0.016317	-0.784503
0.835371	0.0113367		0.835116	0.054617		0.836408	0.0669081		0.83376	0.0526372		0.018648	-0.762465		0.018648	-0.771902		0.018648	-0.773809		0.018648	-0.773949
0.818559	0.00172349		0.818304	0.030009		0.819595	0.0293167		0.816947	0.0171676		0.020979	-0.751703		0.020979	-0.761356		0.020979	-0.763305		0.020979	-0.763448
0.801746	0.0054186		0.801492	0.0255578		0.802783	0.0254051		0.800135	0.00533545		0.02331	-0.740997		0.02331	-0.750872		0.02331	-0.752865		0.02331	-0.753012
0.784934	0.00609474		0.784679	0.0287221		0.785971	0.0269458		0.783323	0.000615129		0.025641	-0.730357		0.025641	-0.74046		0.025641	-0.742499		0.025641	-0.742649
0.768122	0.00685241		0.767867	0.0202527		0.769158	0.0187898		0.76651	-0.0139278		0.027972	-0.719791		0.027972	-0.730129		0.027972	-0.732213		0.027972	-0.732367
0.751309	0.0074697		0.751055	0.0192397		0.752346	0.018328		0.749698	-0.014195		0.030303	-0.709305		0.030303	-0.719883		0.030303	-0.722016		0.030303	-0.722173
0.734497	0.00347753		0.734242	0.00763257		0.735533	0.00435043		0.732885	-0.026213		0.032634	-0.698906		0.032634	-0.709731		0.032634	-0.711912		0.032634	-0.712073
0.717685	0.00997042		0.71743	0.0175052		0.718721	0.00964119		0.716073	-0.0198435		0.034965	-0.688598		0.034965	-0.699675		0.034965	-0.701907		0.034965	-0.702071
0.700872	0.00941056		0.700617	0.0152978		0.701909	0.00426364		0.699261	-0.0237182		0.037296	-0.678387		0.037296	-0.689722		0.037296	-0.692005		0.037296	-0.692173
0.68406	0.00691511		0.683805	0.0180415		0.685096	0.00765318		0.682448	-0.0217614		0.039627	-0.668277		0.039627	-0.679875		0.039627	-0.682209		0.039627	-0.682381
0.667247	0.00645171		0.666993	0.0134305		0.668284	0.00108601		0.665636	-0.029962		0.041958	-0.65827		0.041958	-0.670137		0.041958	-0.672525		0.041958	-0.6727
0.650435	0.00470686		0.65018	0.00854633		0.651472	-0.00867068		0.648824	-0.0391783		0.044289	-0.648371		0.044289	-0.660511		0.044289	-0.662953		0.044289	-0.663133
0.633623	0.0106467		0.633368	0.00870495		0.634659	-0.0118366		0.632011	-0.0426133		0.04662	-0.638581		0.04662	-0.651001		0.04662	-0.653498		0.04662	-0.653681
0.61681	0.00928527		0.616556	0.00988243		0.617847	-0.0152291		0.615199	-0.0450171		0.048951	-0.628903		0.048951	-0.641607		0.048951	-0.64416		0.048951	-0.644348
0.599998	0.00533179		0.599743	0.00564031		0.601034	-0.021799		0.598386	-0.0534493		0.0512821	-0.619339		0.0512821	-0.632332		0.0512821	-0.634943		0.0512821	-0.635135
0.583186	-0.00184683		0.582931	-0.00666003		0.584222	-0.0396924		0.581574	-0.0684107		0.0536131	-0.609891		0.0536131	-0.623177		0.0536131	-0.625846		0.0536131	-0.626043
0.566373	-0.00048123		0.566118	-0.0107309		0.56741	-0.0479285		0.564762	-0.077037		0.0559441	-0.600559		0.0559441	-0.614144		0.0559441	-0.616873		0.0559441	-0.617074
0.549561	0.00207497		0.549306	-0.0085566		0.550597	-0.0443781		0.547949	-0.0725559		0.0582751	-0.591345		0.0582751	-0.605234		0.0582751	-0.608023		0.0582751	-0.608228
0.532748	0.00613569		0.532494	-0.00665008		0.533785	-0.0426715		0.531137	-0.07251		0.0606061	-0.58225		0.0606061	-0.596447		0.0606061	-0.599297		0.0606061	-0.599507
0.515936	0.0087685		0.515681	-0.00553128		0.516973	-0.0440225		0.514325	-0.0724518		0.0629371	-0.573274		0.0629371	-0.587784		0.0629371	-0.590697		0.0629371	-0.590911
0.499124	0.00594229		0.498869	-0.0128638		0.50016	-0.053922		0.497512	-0.0813459		0.0652681	-0.564417		0.0652681	-0.579246		0.0652681	-0.582221		0.0652681	-0.58244
0.482311	0.00800716		0.482057	-0.0131835		0.483348	-0.056824		0.4807	-0.0836863		0.0675991	-0.55568		0.0675991	-0.570831		0.0675991	-0.573871		0.0675991	-0.574095
0.465499	0.00868925		0.465244	-0.0170647		0.466535	-0.0603856		0.463887	-0.084622		0.0699301	-0.547063		0.0699301	-0.562541		0.0699301	-0.565646		0.0699301	-0.565875
0.448687	0.00966071		0.448432	-0.0241254		0.449723	-0.0682596		0.447075	-0.0889838		0.0722611	-0.538565		0.0722611	-0.554375		0.0722611	-0.557546		0.0722611	-0.55778
0.431874	0.00457632		0.431619	-0.0394208		0.432911	-0.0843863		0.430263	-0.103014		0.0745921	-0.530186		0.0745921	-0.546333		0.0745921	-0.549571		0.0745921	-0.54981
0.415062	-0.00173202		0.414807	-0.0531734		0.416098	-0.0978665		0.41345	-0.114477		0.0769231	-0.521925		0.0769231	-0.538413		0.0769231	-0.54172		0.0769231	-0.541964
0.398249	-0.000754256		0.397995	-0.0585909		0.399286	-0.104428		0.396638	-0.119165		0.0792541	-0.513783		0.0792541	-0.530617		0.0792541	-0.533993		0.0792541	-0.534241
0.381437	-0.000442647		0.381182	-0.0646446		0.382474	-0.11067		0.379826	-0.122171		0.0815851	-0.505758		0.0815851	-0.522942		0.0815851	-0.526388		0.0815851	-0.526642
0.364625	-0.00690321		0.36437	-0.0791685		0.365661	-0.121759		0.363013	-0.132732		0.0839161	-0.497849		0.0839161	-0.515387		0.0839161	-0.518905		0.0839161	-0.519164
0.347812	-0.0171138		0.347558	-0.0938314		0.348849	-0.133631		0.346201	-0.143646		0.0862471	-0.490055		0.0862471	-0.507953		0.0862471	-0.511543		0.0862471	-0.511808
0.331	-0.017642		0.330745	-0.102312		0.332036	-0.138877		0.329388	-0.146753		0.0885781	-0.482375		0.0885781	-0.500637		0.0885781	-0.504301		0.0885781	-0.504571
0.314188	-0.0297586		0.313933	-0.118242		0.315224	-0.154502		0.312576	-0.15922		0.0909091	-0.474809		0.0909091	-0.493439		0.0909091	-0.497177		0.0909091	-0.497453
0.297375	-0.0382923		0.29712	-0.130809		0.298412	-0.164879		0.295764	-0.166894		0.0932401	-0.467355		0.0932401	-0.486357		0.0932401	-0.490171		0.0932401	-0.490452
0.280563	-0.0581478		0.280308	-0.154763		0.281599	-0.186591		0.278951	-0.186697		0.0955711	-0.460011		0.0955711	-0.47939		0.0955711	-0.48328		0.0955711	-0.483568
0.26375	-0.0656268		0.263496	-0.161011		0.264787	-0.190529		0.262139	-0.187315		0.0979021	-0.452777		0.0979021	-0.472537		0.0979021	-0.476505		0.0979021	-0.476798
0.246938	-0.083026		0.246683	-0.179781		0.247975	-0.207694		0.245327	-0.20132		0.100233	-0.44565		0.100233	-0.465796		0.100233	-0.469843		0.100233	-0.470142
0.230126	-0.106393		0.229871	-0.201136		0.231162	-0.228443		0.228514	-0.218753		0.102564	-0.43863		0.102564	-0.459166		0.102564	-0.463292		0.102564	-0.463597
0.213313	-0.132501		0.213059	-0.222322		0.21435	-0.24708		0.211702	-0.235262		0.104895	-0.431714		0.104895	-0.452645		0.104895	-0.456852		0.104895	-0.457163
0.196501	-0.157124		0.196246	-0.244459		0.197537	-0.265496		0.194889	-0.253487		0.107226	-0.424902		0.107226	-0.446231		0.107226	-0.450521		0.107226	-0.450838
0.179689	-0.183481		0.179434	-0.268003		0.180725	-0.286572		0.178077	-0.273274		0.109557	-0.418192		0.109557	-0.439924		0.109557	-0.444296		0.109557	-0.44462
0.162876	-0.213884		0.162621	-0.295634		0.163913	-0.31294		0.161265	-0.298219		0.111888	-0.411582		0.111888	-0.433721		0.111888	-0.438177		0.111888	-0.438507
0.146064	-0.252093		0.145809	-0.328337		0.1471	-0.345899		0.144452	-0.327677		0.114219	-0.405071		0.114219	-0.427621		0.114219	-0.432162		0.114219	-0.432499
0.129252	-0.303766		0.128997	-0.375774		0.130288	-0.391116		0.12764	-0.366854		0.11655	-0.398657		0.11655	-0.421621		0.11655	-0.426249		0.11655	-0.426592
0.112439	-0.360498		0.112184	-0.425555		0.113476	-0.437501		0.110828	-0.411151		0.118881	-0.392338		0.118881	-0.415721		0.118881	-0.420437		0.118881	-0.420786
0.0956268	-0.42667		0.0953719	-0.487036		0.0966633	-0.494048		0.0940152	-0.4642		0.121212	-0.386112		0.121212	-0.409919		0.121212	-0.414723		0.121212	-0.41508
0.0788144	-0.493106		0.0785595	-0.547259		0.0798509	-0.549461		0.0772028	-0.517334		0.123543	-0.379979		0.123543	-0.404212		0.123543	-0.409107		0.123543	-0.40947
0.062002	-0.570482		0.0617472	-0.618454		0.0630385	-0.615889		0.0603905	-0.580988		0.125874	-0.373936		0.125874	-0.3986		0.125874	-0.403586		0.125874	-0.403956
0.0451896	-0.650529		0.0449348	-0.692257		0.0462261	-0.682837		0.0435781	-0.646247		0.128205	-0.367982		0.128205	-0.39308		0.128205	-0.398158		0.128205	-0.398535
0.0283773	-0.731101		0.0281224	-0.766578		0.0294138	-0.747138		0.0267657	-0.711701		0.130536	-0.362115		0.130536	-0.387651		0.130536	-0.392823		0.130536	-0.393207
0.0115649	-0.792022		0.0113101	-0.824928		0.0126014	-0.795926		0.00995335	-0.76099		0.132867	-0.356333		0.132867	-0.382311		0.132867	-0.387577		0.132867	-0.387969
												0.135198	-0.350635		0.135198	-0.377059		0.135198	-0.38242		0.135198	-0.382819
												0.137529	-0.34502		0.137529	-0.371892		0.137529	-0.377351		0.137529	-0.377757
												0.13986	-0.339485		0.13986	-0.366809		0.13986	-0.372366		0.13986	-0.37278
												0.142191	-0.334029		0.142191	-0.361808		0.142191	-0.367464		0.142191	-0.367886
												0.144522	-0.328651		0.144522	-0.356888		0.144522	-0.362645		0.144522	-0.363075
												0.146853	-0.323349		0.146853	-0.352047		0.146853	-0.357906		0.146853	-0.358343
												0.149184	-0.318121		0.149184	-0.347283		0.149184	-0.353245		0.149184	-0.353691
												0.151515	-0.312967		0.151515	-0.342595		0.151515	-0.348662		0.151515	-0.349115
												0.153846	-0.307884		0.153846	-0.337982		0.153846	-0.344153		0.153846	-0.344615
												0.156177	-0.302871		0.156177	-0.333441		0.156177	-0.339719		0.156177	-0.34019
												0.158508	-0.297927		0.158508	-0.328971		0.158508	-0.335357		0.158508	-0.335836
												0.160839	-0.29305		0.160839	-0.32457		0.160839	-0.331066		0.160839	-0.331554
												0.16317	-0.28824		0.16317	-0.320238		0.16317	-0.326844		0.16317	-0.327341
												0.165501	-0.283494		0.165501	-0.315973		0.165501	-0.32269		0.165501	-0.323196
												0.167832	-0.278812		0.167832	-0.311773		0.167832	-0.318603		0.167832	-0.319117
												0.170163	-0.274192		0.170163	-0.307636		0.170163	-0.314581		0.170163	-0.315104
												0.172494	-0.269633		0.172494	-0.303562		0.172494	-0.310622		0.172494	-0.311155
												0.174825	-0.265134		0.174825	-0.299549		0.174825	-0.306726		0.174825	-0.307268
												0.177156	-0.260694		0.177156	-0.295596		0.177156	-0.30289		0.177156	-0.303442
												0.179487	-0.256312		0.179487	-0.291702		0.179487	-0.299115		0.179487	-0.299676
												0.181818	-0.251986		0.181818	-0.287865		0.181818	-0.295398		0.181818	-0.295969
												0.184149	-0.247716		0.184149	-0.284083		0.184149	-0.291737		0.184149	-0.292318
												0.18648	-0.243501		0.18648	-0.280357		0.18648	-0.288133		0.18648	-0.288724
												0.188811	-0.239339		0.188811	-0.276684		0.188811	-0.284584		0.188811	-0.285185
												0.191142	-0.23523		0.191142	-0.273063		0.191142	-0.281088		0.191142	-0.2817
												0.193473	-0.231173		0.193473	-0.269494		0.193473	-0.277645		0.193473	-0.278267
												0.195804	-0.227167		0.195804	-0.265975		0.195804	-0.274253		0.195804	-0.274886
												0.198135	-0.223211		0.198135	-0.262505		0.198135	-0.270912		0.198135	-0.271555
												0.200466	-0.219304		0.200466	-0.259084		0.200466	-0.26762		0.200466	-0.268274
												0.202797	-0.215446		0.202797	-0.255709		0.202797	-0.264375		0.202797	-0.26504
												0.205128	-0.211635		0.205128	-0.252381		0.205128	-0.261178		0.205128	-0.261855
												0.207459	-0.207872		0.207459	-0.249097		0.207459	-0.258028		0.207459	-0.258715
												0.20979	-0.204155		0.20979	-0.245858		0.20979	-0.254922		0.20979	-0.255621
												0.212121	-0.200484		0.212121	-0.242662		0.212121	-0.251861		0.212121	-0.252571
												0.214452	-0.196858		0.214452	-0.239508		0.214452	-0.248843		0.214452	-0.249565
												0.216783	-0.193277		0.216783	-0.236396		0.216783	-0.245868		0.216783	-0.246601
												0.219114	-0.18974		0.219114	-0.233324		0.219114	-0.242934		0.219114	-0.24368
												0.221445	-0.186246		0.221445	-0.230292		0.221445	-0.240041		0.221445	-0.240799
												0.223776	-0.182795		0.223776	-0.2273		0.223776	-0.237188		0.223776	-0.237958
												0.226107	-0.179386		0.226107	-0.224345		0.226107	-0.234374		0.226107	-0.235157
												0.228438	-0.17602		0.228438	-0.221428		0.228438	-0.231599		0.228438	-0.232394
												0.230769	-0.172695		0.230769	-0.218548		0.230769	-0.228861		0.230769	-0.229669
												0.2331	-0.169411		0.2331	-0.215703		0.2331	-0.22616		0.2331	-0.226981
												0.235431	-0.166168		0.235431	-0.212894		0.235431	-0.223496		0.235431	-0.224329
												0.237762	-0.162965		0.237762	-0.21012		0.237762	-0.220866		0.237762	-0.221713
												0.240093	-0.159802		0.240093	-0.207379		0.240093	-0.218272		0.240093	-0.219132
												0.242424	-0.156679		0.242424	-0.204672		0.242424	-0.215712		0.242424	-0.216585
												0.244755	-0.153595		0.244755	-0.201998		0.244755	-0.213185		0.244755	-0.214072
												0.247086	-0.15055		0.247086	-0.199356		0.247086	-0.210691		0.247086	-0.211591
												0.249417	-0.147543		0.249417	-0.196745		0.249417	-0.208229		0.249417	-0.209143
												0.251748	-0.144575		0.251748	-0.194165		0.251748	-0.205799		0.251748	-0.206727
												0.254079	-0.141646		0.254079	-0.191616		0.254079	-0.2034		0.254079	-0.204342
												0.25641	-0.138754		0.25641	-0.189097		0.25641	-0.201031		0.25641	-0.201988
												0.258741	-0.1359		0.258741	-0.186607		0.258741	-0.198692		0.258741	-0.199663
												0.261072	-0.133083		0.261072	-0.184146		0.261072	-0.196383		0.261072	-0.197369
												0.263403	-0.130304		0.263403	-0.181713		0.263403	-0.194103		0.263403	-0.195103
												0.265734	-0.127561		0.265734	-0.179308		0.265734	-0.191851		0.265734	-0.192866
												0.268065	-0.124856		0.268065	-0.176931		0.268065	-0.189626		0.268065	-0.190656
												0.270396	-0.122187		0.270396	-0.17458		0.270396	-0.18743		0.270396	-0.188475
												0.272727	-0.119555		0.272727	-0.172256		0.272727	-0.18526		0.272727	-0.18632
												0.275058	-0.116959		0.275058	-0.169958		0.275058	-0.183116		0.275058	-0.184192
												0.277389	-0.114399		0.277389	-0.167686		0.277389	-0.180999		0.277389	-0.18209
												0.27972	-0.111875		0.27972	-0.16544		0.27972	-0.178907		0.27972	-0.180013
												0.282051	-0.109388		0.282051	-0.163218		0.282051	-0.17684		0.282051	-0.177962
												0.284382	-0.106936		0.284382	-0.161021		0.284382	-0.174798		0.284382	-0.175936
												0.286713	-0.10452		0.286713	-0.158848		0.286713	-0.17278		0.286713	-0.173934
												0.289044	-0.102139		0.289044	-0.156699		0.289044	-0.170786		0.289044	-0.171956
												0.291375	-0.0997932		0.291375	-0.154573		0.291375	-0.168815		0.291375	-0.170002
												0.293706	-0.097483		0.293706	-0.15247		0.293706	-0.166868		0.293706	-0.168071
												0.296037	-0.0952079		0.296037	-0.150391		0.296037	-0.164943		0.296037	-0.166163
												0.298368	-0.0929677		0.298368	-0.148334		0.298368	-0.163041		0.298368	-0.164278
												0.300699	-0.0907625		0.300699	-0.146299		0.300699	-0.161161		0.300699	-0.162414
												0.30303	-0.0885919		0.30303	-0.144286		0.30303	-0.159302		0.30303	-0.160573
												0.305361	-0.0864559		0.305361	-0.142295		0.305361	-0.157465		0.305361	-0.158752
												0.307692	-0.0843543		0.307692	-0.140325		0.307692	-0.155649		0.307692	-0.156954
												0.310023	-0.0822871		0.310023	-0.138376		0.310023	-0.153853		0.310023	-0.155175
												0.312354	-0.080254		0.312354	-0.136448		0.312354	-0.152078		0.312354	-0.153418
												0.314685	-0.078255		0.314685	-0.13454		0.314685	-0.150323		0.314685	-0.15168
												0.317016	-0.0762898		0.317016	-0.132653		0.317016	-0.148588		0.317016	-0.149963
												0.319347	-0.0743584		0.319347	-0.130786		0.319347	-0.146872		0.319347	-0.148265
												0.321678	-0.0724606		0.321678	-0.128939		0.321678	-0.145176		0.321678	-0.146586
												0.324009	-0.0705961		0.324009	-0.127111		0.324009	-0.143498		0.324009	-0.144926
												0.32634	-0.0687649		0.32634	-0.125303		0.32634	-0.141839		0.32634	-0.143286
												0.328671	-0.0669668		0.328671	-0.123514		0.328671	-0.140198		0.328671	-0.141663
												0.331002	-0.0652016		0.331002	-0.121744		0.331002	-0.138576		0.331002	-0.140059
												0.333333	-0.063469		0.333333	-0.119992		0.333333	-0.136971		0.333333	-0.138472
												0.335664	-0.061769		0.335664	-0.118259		0.335664	-0.135384		0.335664	-0.136904
												0.337995	-0.0601013		0.337995	-0.116545		0.337995	-0.133814		0.337995	-0.135352
												0.340326	-0.0584657		0.340326	-0.114849		0.340326	-0.132261		0.340326	-0.133818
												0.342657	-0.056862		0.342657	-0.11317		0.342657	-0.130725		0.342657	-0.132301
												0.344988	-0.0552899		0.344988	-0.11151		0.344988	-0.129205		0.344988	-0.1308
												0.347319	-0.0537493		0.347319	-0.109867		0.347319	-0.127702		0.347319	-0.129316
												0.34965	-0.0522398		0.34965	-0.108241		0.34965	-0.126215		0.34965	-0.127848
												0.351981	-0.0507614		0.351981	-0.106633		0.351981	-0.124744		0.351981	-0.126397
												0.354312	-0.0493136		0.354312	-0.105042		0.354312	-0.123289		0.354312	-0.12496
												0.356643	-0.0478963		0.356643	-0.103468		0.356643	-0.121849		0.356643	-0.12354
												0.358974	-0.0465091		0.358974	-0.10191		0.358974	-0.120424		0.358974	-0.122134
												0.361305	-0.0451518		0.361305	-0.10037		0.361305	-0.119014		0.361305	-0.120744
												0.363636	-0.0438242		0.363636	-0.0988453		0.363636	-0.11762		0.363636	-0.119369
												0.365967	-0.0425258		0.365967	-0.0973374		0.365967	-0.116239		0.365967	-0.118008
												0.368298	-0.0412565		0.368298	-0.0958457		0.368298	-0.114874		0.368298	-0.116662
												0.370629	-0.0400159		0.370629	-0.09437		0.370629	-0.113522		0.370629	-0.11533
												0.37296	-0.0388037		0.37296	-0.0929103		0.37296	-0.112184		0.37296	-0.114012
												0.375291	-0.0376196		0.375291	-0.0914663		0.375291	-0.110861		0.375291	-0.112708
												0.377622	-0.0364632		0.377622	-0.0900381		0.377622	-0.109551		0.377622	-0.111418
												0.379953	-0.0353343		0.379953	-0.0886253		0.379953	-0.108254		0.379953	-0.110141
												0.382284	-0.0342324		0.382284	-0.087228		0.382284	-0.106971		0.382284	-0.108878
												0.384615	-0.0331572		0.384615	-0.0858459		0.384615	-0.105701		0.384615	-0.107628
												0.386946	-0.0321085		0.386946	-0.0844789		0.386946	-0.104443		0.386946	-0.10639
												0.389277	-0.0310857		0.389277	-0.083127		0.389277	-0.103199		0.389277	-0.105166
												0.391608	-0.0300887		0.391608	-0.08179		0.391608	-0.101967		0.391608	-0.103954
												0.393939	-0.0291169		0.393939	-0.0804678		0.393939	-0.100747		0.393939	-0.102754
												0.39627	-0.02817		0.39627	-0.0791603		0.39627	-0.0995401		0.39627	-0.101567
												0.398601	-0.0272477		0.398601	-0.0778673		0.398601	-0.0983449		0.398601	-0.100392
												0.400932	-0.0263495		0.400932	-0.0765888		0.400932	-0.0971616		0.400932	-0.0992285
												0.403263	-0.0254751		0.403263	-0.0753247		0.403263	-0.0959901		0.403263	-0.098077
												0.405594	-0.0246241		0.405594	-0.0740747		0.405594	-0.0948301		0.405594	-0.0969371
												0.407925	-0.0237961		0.407925	-0.0728389		0.407925	-0.0936816		0.407925	-0.0958087
												0.410256	-0.0229906		0.410256	-0.0716171		0.410256	-0.0925444		0.410256	-0.0946915
												0.412587	-0.0222074		0.412587	-0.0704092		0.412587	-0.0914184		0.412587	-0.0935854
												0.414918	-0.021446		0.414918	-0.069215		0.414918	-0.0903033		0.414918	-0.0924903
												0.417249	-0.0207059		0.417249	-0.0680346		0.417249	-0.089199		0.417249	-0.091406
												0.41958	-0.0199869		0.41958	-0.0668678		0.41958	-0.0881054		0.41958	-0.0903323
												0.421911	-0.0192884		0.421911	-0.0657145		0.421911	-0.0870224		0.421911	-0.0892691
												0.424242	-0.0186102		0.424242	-0.0645745		0.424242	-0.0859498		0.424242	-0.0882163
												0.426573	-0.0179517		0.426573	-0.0634478		0.426573	-0.0848874		0.426573	-0.0871737
												0.428904	-0.0173126		0.428904	-0.0623343		0.428904	-0.0838351		0.428904	-0.0861411
												0.431235	-0.0166924		0.431235	-0.0612339		0.431235	-0.0827928		0.431235	-0.0851185
												0.433566	-0.0160909		0.433566	-0.0601464		0.433566	-0.0817603		0.433566	-0.0841056
												0.435897	-0.0155074		0.435897	-0.0590718		0.435897	-0.0807376		0.435897	-0.0831024
												0.438228	-0.0149418		0.438228	-0.05801		0.438228	-0.0797243		0.438228	-0.0821086
												0.440559	-0.0143935		0.440559	-0.0569609		0.440559	-0.0787205		0.440559	-0.0811242
												0.44289	-0.0138621		0.44289	-0.0559243		0.44289	-0.0777261		0.44289	-0.080149
												0.445221	-0.0133474		0.445221	-0.0549002		0.445221	-0.0767407		0.445221	-0.0791829
												0.447552	-0.0128487		0.447552	-0.0538885		0.447552	-0.0757644		0.447552	-0.0782257
												0.449883	-0.0123659		0.449883	-0.052889		0.449883	-0.074797		0.449883	-0.0772774
												0.452214	-0.0118984		0.452214	-0.0519017		0.452214	-0.0738384		0.452214	-0.0763377
												0.454545	-0.0114459		0.454545	-0.0509265		0.454545	-0.0728884		0.454545	-0.0754065
												0.456876	-0.0110081		0.456876	-0.0499632		0.456876	-0.071947		0.456876	-0.0744837
												0.459207	-0.0105844		0.459207	-0.0490117		0.459207	-0.071014		0.459207	-0.0735693
												0.461538	-0.0101746		0.461538	-0.0480721		0.461538	-0.0700892		0.461538	-0.0726629
												0.463869	-0.00977833		0.463869	-0.047144		0.463869	-0.0691726		0.463869	-0.0717646
												0.4662	-0.00939514		0.4662	-0.0462276		0.4662	-0.068264		0.4662	-0.0708742
												0.468531	-0.0090247		0.468531	-0.0453225		0.468531	-0.0673633		0.468531	-0.0699915
												0.470862	-0.00866665		0.470862	-0.0444289		0.470862	-0.0664704		0.470862	-0.0691165
												0.473193	-0.00832064		0.473193	-0.0435464		0.473193	-0.0655852		0.473193	-0.068249
												0.475524	-0.00798631		0.475524	-0.0426751		0.475524	-0.0647076		0.475524	-0.0673889
												0.477855	-0.00766333		0.477855	-0.0418148		0.477855	-0.0638374		0.477855	-0.0665361
												0.480186	-0.00735135		0.480186	-0.0409654		0.480186	-0.0629745		0.480186	-0.0656904
												0.482517	-0.00705003		0.482517	-0.0401268		0.482517	-0.0621188		0.482517	-0.0648518
												0.484848	-0.00675905		0.484848	-0.0392989		0.484848	-0.0612702		0.484848	-0.0640201
												0.487179	-0.00647808		0.487179	-0.0384816		0.487179	-0.0604286		0.487179	-0.0631951
												0.48951	-0.00620681		0.48951	-0.0376748		0.48951	-0.0595939		0.48951	-0.0623768
												0.491841	-0.00594492		0.491841	-0.0368783		0.491841	-0.0587659		0.491841	-0.0615651
												0.494172	-0.00569211		0.494172	-0.0360921		0.494172	-0.0579446		0.494172	-0.0607598
												0.496503	-0.00544807		0.496503	-0.035316		0.496503	-0.0571298		0.496503	-0.0599608
												0.498834	-0.0052125		0.498834	-0.03455		0.498834	-0.0563214		0.498834	-0.059168
												0.501166	-0.00498513		0.501166	-0.0337939		0.501166	-0.0555193		0.501166	-0.0583814
												0.503497	-0.00476565		0.503497	-0.0330476		0.503497	-0.0547234		0.503497	-0.0576006
												0.505828	-0.0045538		0.505828	-0.032311		0.505828	-0.0539336		0.505828	-0.0568258
												0.508159	-0.0043493		0.508159	-0.0315839		0.508159	-0.0531499		0.508159	-0.0560566
												0.51049	-0.00415188		0.51049	-0.0308663		0.51049	-0.0523719		0.51049	-0.0552931
												0.512821	-0.00396128		0.512821	-0.030158		0.512821	-0.0515998		0.512821	-0.0545351
												0.515152	-0.00377725		0.515152	-0.0294589		0.515152	-0.0508333		0.515152	-0.0537825
												0.517483	-0.00359954		0.517483	-0.0287689		0.517483	-0.0500724		0.517483	-0.0530352
												0.519814	-0.00342789		0.519814	-0.0280879		0.519814	-0.0493169		0.519814	-0.0522931
												0.522145	-0.00326208		0.522145	-0.0274158		0.522145	-0.0485668		0.522145	-0.051556
												0.524476	-0.00310187		0.524476	-0.0267523		0.524476	-0.0478219		0.524476	-0.0508239
												0.526807	-0.00294703		0.526807	-0.0260975		0.526807	-0.0470821		0.526807	-0.0500967
												0.529138	-0.00279734		0.529138	-0.0254511		0.529138	-0.0463474		0.529138	-0.0493741
												0.531469	-0.00265258		0.531469	-0.0248131		0.531469	-0.0456176		0.531469	-0.0486562
												0.5338	-0.00251254		0.5338	-0.0241834		0.5338	-0.0448927		0.5338	-0.0479428
												0.536131	-0.00237701		0.536131	-0.0235617		0.536131	-0.0441724		0.536131	-0.0472339
												0.538462	-0.0022458		0.538462	-0.0229479		0.538462	-0.0434568		0.538462	-0.0465292
												0.540793	-0.0021187		0.540793	-0.0223421		0.540793	-0.0427457		0.540793	-0.0458287
												0.543124	-0.00199553		0.543124	-0.0217439		0.543124	-0.042039		0.543124	-0.0451323
												0.545455	-0.0018761		0.545455	-0.0211533		0.545455	-0.0413366		0.545455	-0.0444398
												0.547786	-0.00176022		0.547786	-0.0205702		0.547786	-0.0406384		0.547786	-0.0437512
												0.550117	-0.00164772		0.550117	-0.0199943		0.550117	-0.0399444		0.550117	-0.0430664
												0.552448	-0.00153843		0.552448	-0.0194257		0.552448	-0.0392543		0.552448	-0.0423852
												0.554779	-0.00143217		0.554779	-0.0188641		0.554779	-0.0385681		0.554779	-0.0417076
												0.55711	-0.00132879		0.55711	-0.0183094		0.55711	-0.0378858		0.55711	-0.0410334
												0.559441	-0.00122812		0.559441	-0.0177615		0.559441	-0.0372071		0.559441	-0.0403625
												0.561772	-0.00113002		0.561772	-0.0172202		0.561772	-0.0365321		0.561772	-0.0396948
												0.564103	-0.00103432		0.564103	-0.0166855		0.564103	-0.0358605		0.564103	-0.0390303
												0.566434	-0.000940877		0.566434	-0.0161571		0.566434	-0.0351923		0.566434	-0.0383687
												0.568765	-0.000849551		0.568765	-0.0156349		0.568765	-0.0345274		0.568765	-0.0377101
												0.571096	-0.000760199		0.571096	-0.0151188		0.571096	-0.0338658		0.571096	-0.0370542
												0.573427	-0.000672684		0.573427	-0.0146087		0.573427	-0.0332071		0.573427	-0.036401
												0.575758	-0.000586871		0.575758	-0.0141043		0.575758	-0.0325515		0.575758	-0.0357504
												0.578089	-0.00050263		0.578089	-0.0136056		0.578089	-0.0318988		0.578089	-0.0351023
												0.58042	-0.000419833		0.58042	-0.0131125		0.58042	-0.0312489		0.58042	-0.0344565
												0.582751	-0.000338356		0.582751	-0.0126247		0.582751	-0.0306016		0.582751	-0.0338129
												0.585082	-0.000258075		0.585082	-0.0121422		0.585082	-0.0299569		0.585082	-0.0331716
												0.587413	-0.000178871		0.587413	-0.0116647		0.587413	-0.0293146		0.587413	-0.0325322
												0.589744	-0.000100627		0.589744	-0.0111922		0.589744	-0.0286748		0.589744	-0.0318947
												0.592075	-2.32284e-05		0.592075	-0.0107245		0.592075	-0.0280372		0.592075	-0.0312591
												0.594406	5.34378e-05		0.594406	-0.0102615		0.594406	-0.0274017		0.594406	-0.0306252
												0.596737	0.000129482		0.596737	-0.0098029		0.596737	-0.0267683		0.596737	-0.0299928
												0.599068	0.000205013		0.599068	-0.00934869		0.599068	-0.0261368		0.599068	-0.029362
												0.601399	0.000280139		0.601399	-0.00889868		0.601399	-0.0255072		0.601399	-0.0287325
												0.60373	0.000354963		0.60373	-0.00845272		0.60373	-0.0248793		0.60373	-0.0281042
												0.606061	0.000429591		0.606061	-0.00801065		0.606061	-0.024253		0.606061	-0.0274771
												0.608392	0.000504125		0.608392	-0.00757234		0.608392	-0.0236282		0.608392	-0.026851
												0.610723	0.000578666		0.610723	-0.00713761		0.610723	-0.0230048		0.610723	-0.0262258
												0.613054	0.000653315		0.613054	-0.00670631		0.613054	-0.0223827		0.613054	-0.0256014
												0.615385	0.000728172		0.615385	-0.0062783		0.615385	-0.0217618		0.615385	-0.0249777
												0.617716	0.000803336		0.617716	-0.0058534		0.617716	-0.0211419		0.617716	-0.0243545
												0.620047	0.000878905		0.620047	-0.00543147		0.620047	-0.0205229		0.620047	-0.0237317
												0.622378	0.000954977		0.622378	-0.00501234		0.622378	-0.0199047		0.622378	-0.0231092
												0.624709	0.00103165		0.624709	-0.00459585		0.624709	-0.0192873		0.624709	-0.0224869
												0.62704	0.00110902		0.62704	-0.00418184		0.62704	-0.0186703		0.62704	-0.0218647
												0.629371	0.00118719		0.629371	-0.00377013		0.629371	-0.0180539		0.629371	-0.0212423
												0.631702	0.00126626		0.631702	-0.00336058		0.631702	-0.0174377		0.631702	-0.0206198
												0.634033	0.00134632		0.634033	-0.002953		0.634033	-0.0168218		0.634033	-0.0199968
												0.636364	0.00142747		0.636364	-0.00254722		0.636364	-0.0162059		0.636364	-0.0193734
												0.638695	0.00150982		0.638695	-0.00214308		0.638695	-0.0155899		0.638695	-0.0187494
												0.641026	0.00159346		0.641026	-0.00174041		0.641026	-0.0149737		0.641026	-0.0181246
												0.643357	0.0016785		0.643357	-0.00133901		0.643357	-0.0143571		0.643357	-0.0174989
												0.645688	0.00176504		0.645688	-0.000938724		0.645688	-0.0137401		0.645688	-0.0168721
												0.648019	0.00185319		0.648019	-0.00053936		0.648019	-0.0131224		0.648019	-0.0162441
												0.65035	0.00194305		0.65035	-0.000140736		0.65035	-0.0125039		0.65035	-0.0156147
												0.652681	0.00203473		0.652681	0.000257335		0.652681	-0.0118844		0.652681	-0.0149838
												0.655012	0.00212835		0.655012	0.000655042		0.655012	-0.0112638		0.655012	-0.0143512
												0.657343	0.00222401		0.657343	0.00105258		0.657343	-0.010642		0.657343	-0.0137168
												0.659674	0.00232184		0.659674	0.00145014		0.659674	-0.0100187		0.659674	-0.0130802
												0.662005	0.00242194		0.662005	0.00184793		0.662005	-0.00939374		0.662005	-0.0124415
												0.664336	0.00252445		0.664336	0.00224614		0.664336	-0.00876703		0.664336	-0.0118004
												0.666667	0.00262949		0.666667	0.00264499		0.666667	-0.00813834		0.666667	-0.0111566
												0.668998	0.00273718		0.668998	0.00304469		0.668998	-0.00750748		0.668998	-0.0105101
												0.671329	0.00284766		0.671329	0.00344545		0.671329	-0.00687427		0.671329	-0.00986059
												0.67366	0.00296106		0.67366	0.0038475		0.67366	-0.00623849		0.67366	-0.00920788
												0.675991	0.00307752		0.675991	0.00425106		0.675991	-0.00559994		0.675991	-0.00855176
												0.678322	0.00319719		0.678322	0.00465635		0.678322	-0.0049584		0.678322	-0.007892
												0.680653	0.00332022		0.680653	0.00506362		0.680653	-0.00431366		0.680653	-0.00722837
												0.682984	0.00344675		0.682984	0.00547311		0.682984	-0.00366549		0.682984	-0.00656065
												0.685315	0.00357695		0.685315	0.00588506		0.685315	-0.00301364		0.685315	-0.00588858
												0.687646	0.00371099		0.687646	0.00629973		0.687646	-0.00235787		0.687646	-0.0052119
												0.689977	0.00384902		0.689977	0.00671737		0.689977	-0.00169793		0.689977	-0.00453036
												0.692308	0.00399123		0.692308	0.00713827		0.692308	-0.00103355		0.692308	-0.00384368
												0.694639	0.00413779		0.694639	0.00756268		0.694639	-0.000364466		0.694639	-0.00315158
												0.69697	0.00428891		0.69697	0.00799089		0.69697	0.000309615		0.69697	-0.00245377
												0.699301	0.00444476		0.699301	0.00842318		0.699301	0.000988984		0.699301	-0.00174993
												0.701632	0.00460555		0.701632	0.00885987		0.701632	0.00167394		0.701632	-0.00103977
												0.703963	0.0047715		0.703963	0.00930125		0.703963	0.00236481		0.703963	-0.000322937
												0.706294	0.00494282		0.706294	0.00974763		0.706294	0.00306191		0.706294	0.000400892
												0.708625	0.00511972		0.708625	0.0101993		0.708625	0.00376558		0.708625	0.00113207
												0.710956	0.00530245		0.710956	0.0106567		0.710956	0.00447618		0.710956	0.00187097
												0.713287	0.00549125		0.713287	0.0111201		0.713287	0.00519407		0.713287	0.00261796
												0.715618	0.00568637		0.715618	0.0115898		0.715618	0.00591962		0.715618	0.00337344
												0.717949	0.00588806		0.717949	0.0120663		0.717949	0.00665324		0.717949	0.00413781
												0.72028	0.00609659		0.72028	0.0125499		0.72028	0.00739531		0.72028	0.0049115
												0.722611	0.00631225		0.722611	0.0130409		0.722611	0.00814628		0.722611	0.00569494
												0.724942	0.00653532		0.724942	0.0135398		0.724942	0.00890657		0.724942	0.00648859
												0.727273	0.0067661		0.727273	0.0140471		0.727273	0.00967663		0.727273	0.00729291
												0.729604	0.00700489		0.729604	0.014563		0.729604	0.0104569		0.729604	0.0081084
												0.731935	0.00725202		0.731935	0.0150881		0.731935	0.011248		0.731935	0.00893554
												0.734266	0.00750782		0.734266	0.0156227		0.734266	0.0120502		0.734266	0.00977487
												0.736597	0.00777263		0.736597	0.0161674		0.736597	0.0128642		0.736597	0.0106269
												0.738928	0.0080468		0.738928	0.0167227		0.738928	0.0136905		0.738928	0.0114923
												0.741259	0.00833071		0.741259	0.0172889		0.741259	0.0145296		0.741259	0.0123715
												0.74359	0.00862472		0.74359	0.0178667		0.74359	0.0153822		0.74359	0.0132651
												0.745921	0.00892923		0.745921	0.0184565		0.745921	0.0162487		0.745921	0.0141738
												0.748252	0.00924463		0.748252	0.0190589		0.748252	0.0171298		0.748252	0.0150982
												0.750583	0.00957135		0.750583	0.0196744		0.750583	0.0180262		0.750583	0.016039
												0.752914	0.00990982		0.752914	0.0203036		0.752914	0.0189384		0.752914	0.0169968
												0.755245	0.0102605		0.755245	0.020947		0.755245	0.0198672		0.755245	0.0179723
												0.757576	0.0106237		0.757576	0.0216052		0.757576	0.0208132		0.757576	0.0189663
												0.759907	0.0110001		0.759907	0.0222789		0.759907	0.0217772		0.759907	0.0199794
												0.762238	0.0113901		0.762238	0.0229686		0.762238	0.0227598		0.762238	0.0210124
												0.764569	0.0117941		0.764569	0.023675		0.764569	0.0237619		0.764569	0.0220662
												0.7669	0.0122128		0.7669	0.0243988		0.7669	0.0247841		0.7669	0.0231414
												0.769231	0.0126465		0.769231	0.0251406		0.769231	0.0258273		0.769231	0.024239
												0.771562	0.0130958		0.771562	0.0259011		0.771562	0.0268922		0.771562	0.0253597
												0.773893	0.0135614		0.773893	0.026681		0.773893	0.0279797		0.773893	0.0265044
												0.776224	0.0140436		0.776224	0.027481		0.776224	0.0290906		0.776224	0.027674
												0.778555	0.0145432		0.778555	0.0283017		0.778555	0.0302257		0.778555	0.0288694
												0.780886	0.0150607		0.780886	0.0291441		0.780886	0.031386		0.780886	0.0300914
												0.783217	0.0155966		0.783217	0.0300087		0.783217	0.0325723		0.783217	0.0313411
												0.785548	0.0161516		0.785548	0.0308964		0.785548	0.0337855		0.785548	0.0326192
												0.787879	0.0167263		0.787879	0.0318079		0.787879	0.0350266		0.787879	0.0339269
												0.79021	0.0173213		0.79021	0.032744		0.79021	0.0362964		0.79021	0.035265
												0.792541	0.0179372		0.792541	0.0337055		0.792541	0.0375959		0.792541	0.0366345
												0.794872	0.0185747		0.794872	0.0346932		0.794872	0.0389261		0.794872	0.0380365
												0.797203	0.0192344		0.797203	0.0357078		0.797203	0.0402878		0.797203	0.0394719
												0.799534	0.0199171		0.799534	0.0367503		0.799534	0.0416821		0.799534	0.0409417
												0.801865	0.0206232		0.801865	0.0378213		0.801865	0.0431099		0.801865	0.0424469
												0.804196	0.0213535		0.804196	0.0389217		0.804196	0.0445722		0.804196	0.0439886
												0.806527	0.0221087		0.806527	0.0400523		0.806527	0.04607		0.806527	0.0455677
												0.808858	0.0228894		0.808858	0.041214		0.808858	0.0476041		0.808858	0.0471853
												0.811189	0.0236963		0.811189	0.0424074		0.811189	0.0491757		0.811189	0.0488423
												0.81352	0.02453		0.81352	0.0436334		0.81352	0.0507855		0.81352	0.0505397
												0.815851	0.0253912		0.815851	0.0448928		0.815851	0.0524346		0.815851	0.0522786
												0.818182	0.0262806		0.818182	0.0461864		0.818182	0.0541238		0.818182	0.0540598
												0.820513	0.0271987		0.820513	0.0475148		0.820513	0.055854		0.820513	0.0558843
												0.822844	0.0281462		0.822844	0.0488789		0.822844	0.0576262		0.822844	0.057753
												0.825175	0.0291237		0.825175	0.0502793		0.825175	0.0594412		0.825175	0.0596667
												0.827506	0.0301317		0.827506	0.0517167		0.827506	0.0612997		0.827506	0.0616264
												0.829837	0.031171		0.829837	0.0531918		0.829837	0.0632025		0.829837	0.0636328
												0.832168	0.0322419		0.832168	0.0547051		0.832168	0.0651504		0.832168	0.0656867
												0.834499	0.0333451		0.834499	0.0562573		0.834499	0.0671439		0.834499	0.0677887
												0.83683	0.034481		0.83683	0.0578488		0.83683	0.0691839		0.83683	0.0699395
												0.839161	0.03565		0.839161	0.0594802		0.839161	0.0712707		0.839161	0.0721397
												0.841492	0.0368527		0.841492	0.0611518		0.841492	0.0734048		0.841492	0.0743898
												0.843823	0.0380893		0.843823	0.0628639		0.843823	0.0755867		0.843823	0.0766902
												0.846154	0.0393601		0.846154	0.064617		0.846154	0.0778167		0.846154	0.0790411
												0.848485	0.0406655		0.848485	0.0664111		0.848485	0.0800949		0.848485	0.0814429
												0.850816	0.0420056		0.850816	0.0682465		0.850816	0.0824215		0.850816	0.0838957
												0.853147	0.0433806		0.853147	0.070123		0.853147	0.0847965		0.853147	0.0863993
												0.855478	0.0447905		0.855478	0.0720408		0.855478	0.0872198		0.855478	0.0889538
												0.857809	0.0462354		0.857809	0.0739995		0.857809	0.0896911		0.857809	0.0915588
												0.86014	0.0477151		0.86014	0.0759989		0.86014	0.09221		0.86014	0.0942138
												0.862471	0.0492295		0.862471	0.0780386		0.862471	0.0947759		0.862471	0.0969184
												0.864802	0.0507783		0.864802	0.080118		0.864802	0.0973882		0.864802	0.0996718
												0.867133	0.0523611		0.867133	0.0822364		0.867133	0.100046		0.867133	0.102473
												0.869464	0.0539774		0.869464	0.084393		0.869464	0.102748		0.869464	0.105321
												0.871795	0.0556265		0.871795	0.0865868		0.871795	0.105493		0.871795	0.108214
												0.874126	0.0573078		0.874126	0.0888164		0.874126	0.108279		0.874126	0.11115
												0.876457	0.0590203		0.876457	0.0910807		0.876457	0.111105		0.876457	0.114128
												0.878788	0.0607629		0.878788	0.0933779		0.878788	0.113969		0.878788	0.117146
												0.881119	0.0625345		0.881119	0.0957062		0.881119	0.116868		0.881119	0.120201
												0.88345	0.0643337		0.88345	0.0980636		0.88345	0.1198		0.88345	0.123291
												0.885781	0.0661589		0.885781	0.100448		0.885781	0.122762		0.885781	0.126412
												0.888112	0.0680082		0.888112	0.102856		0.888112	0.125751		0.888112	0.129561
												0.890443	0.0698799		0.890443	0.105286		0.890443	0.128762		0.890443	0.132734
												0.892774	0.0717715		0.892774	0.107734		0.892774	0.131793		0.892774	0.135928
												0.895105	0.0736807		0.895105	0.110196		0.895105	0.134838		0.895105	0.139137
												0.897436	0.0756049		0.897436	0.11267		0.897436	0.137893		0.897436	0.142356
												0.899767	0.0775409		0.899767	0.11515		0.899767	0.140954		0.899767	0.14558
												0.902098	0.0794856		0.902098	0.117633		0.902098	0.144013		0.902098	0.148804
												0.904429	0.0814354		0.904429	0.120113		0.904429	0.147065		0.904429	0.15202
												0.90676	0.0833864		0.90676	0.122584		0.90676	0.150104		0.90676	0.155221
												0.909091	0.0853344		0.909091	0.125042		0.909091	0.153121		0.909091	0.158401
												0.911422	0.0872748		0.911422	0.12748		0.911422	0.156109		0.911422	0.16155
												0.913753	0.0892025		0.913753	0.12989		0.913753	0.159061		0.913753	0.164659
												0.916084	0.0911122		0.916084	0.132266		0.916084	0.161965		0.916084	0.16772
												0.918415	0.092998		0.918415	0.134599		0.918415	0.164813		0.918415	0.170721
												0.920746	0.0948535		0.920746	0.136881		0.920746	0.167594		0.920746	0.173652
												0.923077	0.096672		0.923077	0.139103		0.923077	0.170296		0.923077	0.1765
												0.925408	0.098446		0.925408	0.141255		0.925408	0.172907		0.925408	0.179252
												0.927739	0.100168		0.927739	0.143326		0.927739	0.175414		0.927739	0.181895
												0.93007	0.101828		0.93007	0.145304		0.93007	0.177803		0.93007	0.184414
												0.932401	0.103419		0.932401	0.147177		0.932401	0.180058		0.932401	0.186793
												0.934732	0.104929		0.934732	0.148932		0.934732	0.182163		0.934732	0.189014
												0.937063	0.106348		0.937063	0.150555		0.937063	0.184101		0.937063	0.191059
												0.939394	0.107664		0.939394	0.15203		0.939394	0.185853		0.939394	0.192909
												0.941725	0.108866		0.941725	0.153341		0.941725	0.187397		0.941725	0.194542
												0.944056	0.109939		0.944056	0.154469		0.944056	0.188714		0.944056	0.195936
												0.946387	0.110869		0.946387	0.155396		0.946387	0.189779		0.946387	0.197066
												0.948718	0.11164		0.948718	0.156101		0.948718	0.190567		0.948718	0.197905
												0.951049	0.112235		0.951049	0.156562		0.951049	0.191051		0.951049	0.198427
												0.95338	0.112636		0.95338	0.156754		0.95338	0.191202		0.95338	0.198599
												0.955711	0.112822		0.955711	0.156652		0.955711	0.190987		0.955711	0.198389
												0.958042	0.112771		0.958042	0.156226		0.958042	0.190374		0.958042	0.197762
												0.960373	0.11246		0.960373	0.155445		0.960373	0.189324		0.960373	0.196677
												0.962704	0.111863		0.962704	0.154276		0.962704	0.187796		0.962704	0.195094
												0.965035	0.110949		0.965035	0.15268		0.965035	0.185746		0.965035	0.192965
												0.967366	0.109687		0.967366	0.150617		0.967366	0.183124		0.967366	0.190239
												0.969697	0.108042		0.969697	0.14804		0.969697	0.179875		0.969697	0.18686
												0.972028	0.105972		0.972028	0.144897		0.972028	0.175938		0.972028	0.182762
												0.974359	0.103432		0.974359	0.14113		0.974359	0.171243		0.974359	0.177875
												0.97669	0.100371		0.97669	0.136671		0.97669	0.165711		0.97669	0.172116
												0.979021	0.0967258		0.979021	0.131442		0.979021	0.159248		0.979021	0.16539
												0.981352	0.0924261		0.981352	0.125349		0.981352	0.151747		0.981352	0.157583
												0.983683	0.0873847		0.983683	0.118282		0.983683	0.143075		0.983683	0.14856
												0.986014	0.0814937		0.986014	0.110101		0.986014	0.133066		0.986014	0.138149
												0.988345	0.0746142		0.988345	0.100624		0.988345	0.121508		0.988345	0.126131
												0.990676	0.0665585		0.990676	0.0896074		0.990676	0.108111		0.990676	0.112206
												0.993007	0.057057		0.993007	0.0766967		0.993007	0.0924547		0.993007	0.0959397
												0.995338	0.0456908		0.995338	0.0613387		0.995338	0.0738814		0.995338	0.0766521
												0.997669	0.0317434		0.997669	0.0425808		0.997669	0.051254		0.997669	0.0531665
												1	0.0239918		1	0.0321752		1	0.0387155		1	0.0401556

## Sheet: Figure 2a
Central deformation vs FSI parameter
Experiments									Numerics										Central BL solution
R_o = 60 [mm]									R0_d	4		R0_d	6		R0_d	8.57
R_0/d	F=(12*mu*Q*d)/(2*pi*G*b^4)	w_0/((12*mu*Q*d)/(2*pi*G*b^3))	err	b [mm]	G [Pa]	Q [mL/min]	mu [Pas]		F=(12*mu*Q*d)/(2*pi*G*b^4)	w_0/((12*mu*Q*d)/(2*pi*G*b^3))		F=(12*mu*Q*d)/(2*pi*G*b^4)	w_0/((12*mu*Q*d)/(2*pi*G*b^3))		F=(12*mu*Q*d)/(2*pi*G*b^4)	w_0/((12*mu*Q*d)/(2*pi*G*b^3))			F=(12*mu*Q*d)/(2*pi*G*b^4)	w_0/((12*mu*Q*d)/(2*pi*G*b^3))
4	10.6298	0.0917734	0.00213997	1	981	40	1.17		0	0.404764		0	0.417471		0	0.420136			0	0.420506
4	8.15403	0.0837669	0.00261677	0.75	1140	40	0.33		0.05	0.393203		0.05	0.405059		0.05	0.40753			0.1	0.396335
4	7.97235	0.106499	0.00406845	1	981	30	1.17		0.1	0.382608		0.1	0.393719		0.1	0.39602			0.15	0.38574
6	6.64362	0.119141	0.00567606	1	981	25	1.17		0.15	0.372846		0.15	0.383296		0.15	0.385447			0.2	0.375958
4	6.11552	0.098509	0.00405731	0.75	1140	30	0.33		0.2	0.363806		0.2	0.373666		0.2	0.375684			0.3	0.358433
4	4.28799	0.157715	0.00362426	1.4	1171	60	1.01		0.25	0.355399		0.25	0.364729		0.25	0.366628			0.4	0.343127
6	4.24306	0.175644	0.00758249	1.25	1140	70	0.53		0.3	0.347551		0.3	0.356402		0.3	0.358194			0.5	0.32959
6	3.98617	0.157215	0.00929584	1	981	15	1.17		0.35	0.340199		0.35	0.348615		0.35	0.350309			0.7	0.306597
6	3.54154	0.217896	0.00224347	1.4	837	45	0.53		0.4	0.333291		0.4	0.34131		0.4	0.342915			1	0.279365
6	3.03076	0.216963	0.00663056	1.25	1140	50	0.53		0.45	0.326782		0.45	0.334436		0.45	0.33596			1.5	0.246046
6	2.75453	0.232515	0.00176334	1.4	837	35	0.53		0.5	0.320633		0.5	0.327952		0.5	0.329402			2	0.221794
8.57143	2.65745	0.189502	0.00229901	1	981	10	1.17		0.55	0.314811		0.55	0.32182		0.55	0.323201			3	0.188127
6	2.50133	0.183311	0.00382647	1.4	1171	35	1.01		0.6	0.309287		0.6	0.316009		0.6	0.317327			4	0.165369
6	2.36103	0.259638	0.0105793	1.4	837	30	0.53		0.65	0.304035		0.65	0.310491		0.65	0.311749			5	0.148685
8.57143	2.03851	0.149697	0.00291977	0.75	1140	10	0.33		0.7	0.299033		0.7	0.30524		0.7	0.306444			7	0.12546
6	1.84933	0.195948	0.00602706	1.25	1140	70	0.33		0.75	0.294261		0.75	0.300236		0.75	0.30139			10	0.103639
8.57143	1.58514	0.176082	0.00961226	1.25	1140	60	0.33		0.8	0.289701		0.8	0.295459		0.8	0.296565			15	0.0824252
6	1.42933	0.282265	0.00554435	1.4	1171	20	1.01		0.85	0.285338		0.85	0.290892		0.85	0.291954			20	0.0696074
6	1.37273	0.268989	0.00458992	2	1171	80	1.01		0.9	0.281157		0.9	0.28652		0.9	0.28754			30	0.0544259
8.57143	1.32095	0.216152	0.00511229	1.25	1140	50	0.33		0.95	0.277146		0.95	0.282329		0.95	0.283309			40	0.0454894
8.57143	1.20114	0.263116	0.00684762	2	1171	70	1.01		1	0.273293		1	0.278306		1	0.27925			50	0.0394863
8.57143	1.05676	0.179501	0.0116091	1.25	1140	40	0.33		1.05	0.269588		1.05	0.27444		1.05	0.275349			70	0.0317861
4	1.02955	0.301238	0.00451339	2	1171	60	1.01		1.1	0.266021		1.1	0.270721		1.1	0.271598			100	0.0251534
6	0.857955	0.303863	0.00530188	2	1171	50	1.01		1.15	0.262584		1.15	0.26714		1.15	0.267986
8.57143	0.792572	0.251919	0.0253305	1.25	1140	30	0.33		1.2	0.259269		1.2	0.263688		1.2	0.264504
4	0.77216	0.318004	0.00752978	2	1171	45	1.01		1.25	0.256068		1.25	0.260358		1.25	0.261146
6	0.714665	0.254051	0.0575058	1.4	1171	10	1.01		1.3	0.252976		1.3	0.257142		1.3	0.257904
4	0.686364	0.317424	0.00773103	2	1171	40	1.01		1.35	0.249985		1.35	0.254034		1.35	0.254771
8.57143	0.600569	0.329566	0.0139727	2	1171	35	1.01		1.4	0.247091		1.4	0.251028		1.4	0.251741
6	0.514773	0.291514	0.0340086	2	1171	30	1.01		1.45	0.244289		1.45	0.248118		1.45	0.248809
6	0.508382	0.334847	0.00259577	2.5	892	70	0.53		1.5	0.241572		1.5	0.245299		1.5	0.245969
8.57143	0.472069	0.32357	0.00382878	2.5	892	65	0.53		1.55	0.238938		1.55	0.242568		1.55	0.243216
8.57143	0.428978	0.368765	0.0181378	2	1171	25	1.01		1.6	0.236382		1.6	0.239918		1.6	0.240547
8.57143	0.399443	0.353703	0.0060215	2.5	892	55	0.53		1.65	0.233899		1.65	0.237346		1.65	0.237956
8.57143	0.36313	0.353348	0.00483218	2.5	892	50	0.53		1.7	0.231488		1.7	0.234849		1.7	0.235441
8.57143	0.290504	0.370688	0.00769518	2.5	892	40	0.53		1.75	0.229143		1.75	0.232422		1.75	0.232997
									1.8	0.226863		1.8	0.230062		1.8	0.230621
									1.85	0.224644		1.85	0.227767		1.85	0.228311
									1.9	0.222483		1.9	0.225534		1.9	0.226062
									1.95	0.220379		1.95	0.223359		1.95	0.223873
									2	0.218328		2	0.22124		2	0.22174
									2.05	0.216328		2.05	0.219175		2.05	0.219662
									2.1	0.214377		2.1	0.217162		2.1	0.217635
									2.15	0.212474		2.15	0.215198		2.15	0.215659
									2.2	0.210615		2.2	0.213281		2.2	0.21373
									2.25	0.208801		2.25	0.21141		2.25	0.211848
									2.3	0.207028		2.3	0.209583		2.3	0.210009
									2.35	0.205295		2.35	0.207797		2.35	0.208213
									2.4	0.203602		2.4	0.206052		2.4	0.206458
									2.45	0.201945		2.45	0.204347		2.45	0.204743
									2.5	0.200324		2.5	0.202678		2.5	0.203065
									2.55	0.198738		2.55	0.201046		2.55	0.201423
									2.6	0.197186		2.6	0.199449		2.6	0.199817
									2.65	0.195666		2.65	0.197885		2.65	0.198245
									2.7	0.194177		2.7	0.196354		2.7	0.196705
									2.75	0.192718		2.75	0.194854		2.75	0.195197
									2.8	0.191288		2.8	0.193385		2.8	0.19372
									2.85	0.189886		2.85	0.191944		2.85	0.192272
									2.9	0.188512		2.9	0.190533		2.9	0.190853
									2.95	0.187164		2.95	0.189148		2.95	0.189462
									3	0.185842		3	0.187791		3	0.188097
									3.05	0.184544		3.05	0.186458		3.05	0.186758
									3.1	0.18327		3.1	0.185151		3.1	0.185445
									3.15	0.18202		3.15	0.183868		3.15	0.184156
									3.2	0.180792		3.2	0.182609		3.2	0.18289
									3.25	0.179586		3.25	0.181372		3.25	0.181647
									3.3	0.178401		3.3	0.180157		3.3	0.180427
									3.35	0.177237		3.35	0.178964		3.35	0.179228
									3.4	0.176093		3.4	0.177791		3.4	0.17805
									3.45	0.174969		3.45	0.176639		3.45	0.176892
									3.5	0.173863		3.5	0.175506		3.5	0.175754
									3.55	0.172776		3.55	0.174393		3.55	0.174636
									3.6	0.171707		3.6	0.173298		3.6	0.173536
									3.65	0.170655		3.65	0.17222		3.65	0.172454
									3.7	0.16962		3.7	0.171161		3.7	0.17139
									3.75	0.168602		3.75	0.170119		3.75	0.170343
									3.8	0.1676		3.8	0.169093		3.8	0.169313
									3.85	0.166613		3.85	0.168083		3.85	0.168299
									3.9	0.165642		3.9	0.16709		3.9	0.167301
									3.95	0.164686		3.95	0.166111		3.95	0.166319
									4	0.163744		4	0.165148		4	0.165351
									4.05	0.162816		4.05	0.164199		4.05	0.164399
									4.1	0.161902		4.1	0.163264		4.1	0.16346
									4.15	0.161002		4.15	0.162344		4.15	0.162536
									4.2	0.160114		4.2	0.161437		4.2	0.161626
									4.25	0.15924		4.25	0.160543		4.25	0.160728
									4.3	0.158378		4.3	0.159662		4.3	0.159844
									4.35	0.157528		4.35	0.158794		4.35	0.158972
									4.4	0.15669		4.4	0.157938		4.4	0.158113
									4.45	0.155864		4.45	0.157094		4.45	0.157266
									4.5	0.155049		4.5	0.156262		4.5	0.156431
									4.55	0.154246		4.55	0.155441		4.55	0.155607
									4.6	0.153453		4.6	0.154632		4.6	0.154795
									4.65	0.152671		4.65	0.153833		4.65	0.153994
									4.7	0.1519		4.7	0.153046		4.7	0.153203
									4.75	0.151139		4.75	0.152268		4.75	0.152423
									4.8	0.150387		4.8	0.151501		4.8	0.151653
									4.85	0.149646		4.85	0.150745		4.85	0.150894
									4.9	0.148914		4.9	0.149998		4.9	0.150144
									4.95	0.148191		4.95	0.14926		4.95	0.149404
									5	0.147478		5	0.148532		5	0.148674
									5.05	0.146773		5.05	0.147813		5.05	0.147953
									5.1	0.146077		5.1	0.147104		5.1	0.147241
									5.15	0.14539		5.15	0.146403		5.15	0.146537
									5.2	0.144712		5.2	0.145711		5.2	0.145843
									5.25	0.144041		5.25	0.145027		5.25	0.145157
									5.3	0.143379		5.3	0.144352		5.3	0.14448
									5.35	0.142725		5.35	0.143684		5.35	0.14381
									5.4	0.142079		5.4	0.143025		5.4	0.143149
									5.45	0.14144		5.45	0.142374		5.45	0.142496
									5.5	0.140809		5.5	0.14173		5.5	0.14185
									5.55	0.140185		5.55	0.141094		5.55	0.141212
									5.6	0.139568		5.6	0.140465		5.6	0.140581
									5.65	0.138958		5.65	0.139844		5.65	0.139958
									5.7	0.138356		5.7	0.139229		5.7	0.139342
									5.75	0.13776		5.75	0.138622		5.75	0.138732
									5.8	0.137171		5.8	0.138021		5.8	0.13813
									5.85	0.136588		5.85	0.137428		5.85	0.137535
									5.9	0.136012		5.9	0.136841		5.9	0.136946
									5.95	0.135442		5.95	0.13626		5.95	0.136363
									6	0.134879		6	0.135686		6	0.135787
									6.05	0.134322		6.05	0.135118		6.05	0.135218
									6.1	0.13377		6.1	0.134556		6.1	0.134654
									6.15	0.133225		6.15	0.134		6.15	0.134097
									6.2	0.132685		6.2	0.13345		6.2	0.133545
									6.25	0.132152		6.25	0.132906		6.25	0.133
									6.3	0.131623		6.3	0.132368		6.3	0.13246
									6.35	0.131101		6.35	0.131835		6.35	0.131926
									6.4	0.130583		6.4	0.131308		6.4	0.131397
									6.45	0.130072		6.45	0.130786		6.45	0.130874
									6.5	0.129565		6.5	0.13027		6.5	0.130356
									6.55	0.129063		6.55	0.129758		6.55	0.129844
									6.6	0.128567		6.6	0.129252		6.6	0.129337
									6.65	0.128076		6.65	0.128752		6.65	0.128834
									6.7	0.127589		6.7	0.128256		6.7	0.128337
									6.75	0.127108		6.75	0.127765		6.75	0.127845
									6.8	0.126631		6.8	0.127279		6.8	0.127358
									6.85	0.126159		6.85	0.126797		6.85	0.126875
									6.9	0.125692		6.9	0.126321		6.9	0.126397
									6.95	0.125229		6.95	0.125849		6.95	0.125924
									7	0.124771		7	0.125381		7	0.125456
									7.05	0.124317		7.05	0.124918		7.05	0.124992
									7.1	0.123868		7.1	0.12446		7.1	0.124532
									7.15	0.123423		7.15	0.124006		7.15	0.124076
									7.2	0.122982		7.2	0.123556		7.2	0.123625
									7.25	0.122546		7.25	0.12311		7.25	0.123179
									7.3	0.122114		7.3	0.122668		7.3	0.122736
									7.35	0.121685		7.35	0.122231		7.35	0.122297
									7.4	0.121261		7.4	0.121797		7.4	0.121863
									7.45	0.120841		7.45	0.121367		7.45	0.121432
									7.5	0.120425		7.5	0.120942		7.5	0.121005
									7.55	0.120013		7.55	0.12052		7.55	0.120583
									7.6	0.119606		7.6	0.120102		7.6	0.120164
									7.65	0.119202		7.65	0.119688		7.65	0.119748
									7.7	0.118802		7.7	0.119277		7.7	0.119337
									7.75	0.118406		7.75	0.11887		7.75	0.118929
									7.8	0.118014		7.8	0.118466		7.8	0.118524
									7.85	0.117626		7.85	0.118066		7.85	0.118123
									7.9	0.117244		7.9	0.11767		7.9	0.117726
									7.95	0.116866		7.95	0.117277		7.95	0.117332
									8	0.116494		8	0.116887		8	0.116942
									8.05	0.116134		8.05	0.116501		8.05	0.116554
												8.1	0.116118		8.1	0.11617
												8.15	0.115738		8.15	0.11579
												8.2	0.115361		8.2	0.115412
												8.25	0.114988		8.25	0.115038
												8.3	0.114618		8.3	0.114667
												8.35	0.11425		8.35	0.114299
												8.4	0.113886		8.4	0.113933
												8.45	0.113525		8.45	0.113571
												8.5	0.113166		8.5	0.113212
												8.55	0.112811		8.55	0.112856
												8.6	0.112458		8.6	0.112502
												8.65	0.112108		8.65	0.112152
												8.7	0.111761		8.7	0.111804
												8.75	0.111417		8.75	0.111459
												8.8	0.111076		8.8	0.111117
												8.85	0.110737		8.85	0.110777
												8.9	0.110401		8.9	0.11044
												8.95	0.110067		8.95	0.110106
												9	0.109736		9	0.109774
												9.05	0.109408		9.05	0.109445
												9.1	0.109082		9.1	0.109119
												9.15	0.108759		9.15	0.108795
												9.2	0.108438		9.2	0.108473
												9.25	0.10812		9.25	0.108154
												9.3	0.107804		9.3	0.107837
												9.35	0.10749		9.35	0.107522
												9.4	0.107179		9.4	0.10721
												9.45	0.10687		9.45	0.1069
												9.5	0.106564		9.5	0.106593
												9.55	0.10626		9.55	0.106288
															9.6	0.105985
															9.65	0.105684
															9.7	0.105385
															9.75	0.105089
															9.8	0.104794
															9.85	0.104502
															9.9	0.104212
															9.95	0.103924
															10	0.103638
															10.05	0.103354
															10.1	0.103072
															10.15	0.102792
															10.2	0.102513
															10.25	0.102237
															10.3	0.101963
															10.35	0.10169
															10.4	0.10142
															10.45	0.101151
															10.5	0.100884
															10.55	0.100619
															10.6	0.100356
															10.65	0.100094
															10.7	0.0998341
															10.75	0.0995759
															10.8	0.0993195
															10.85	0.0990647
															10.9	0.0988116
															10.95	0.0985601
															11	0.0983103
															11.05	0.098062
															11.1	0.0978154
															11.15	0.0975704
															11.2	0.0973269
															11.25	0.0970849
															11.3	0.0968445
															11.35	0.0966056
															11.4	0.0963683
															11.45	0.0961323
															11.5	0.0958979
															11.55	0.0956649
															11.6	0.0954334
															11.65	0.0952033
															11.7	0.0949746
															11.75	0.0947473
															11.8	0.0945213
															11.85	0.0942968
															11.9	0.0940736
															11.95	0.0938517
															12	0.0936312
															12.05	0.093412
															12.1	0.0931941
															12.15	0.0929775
															12.2	0.0927622
															12.25	0.0925481
															12.3	0.0923353

## Sheet: Figure 2a inset
Central deformation vs FSI parameter
Experiments									Numerics
R_o = 60 [mm]									R0_d	4		R0_d	6		R0_d	8.57
R_0/d	F=(12*mu*Q*d)/(2*pi*G*b^4)	L_BL/d	err	b [mm]	G [Pa]	Q [mL/min]	mu [Pas]		F=(12*mu*Q*d)/(2*pi*G*b^4)	w_0/((12*mu*Q*d)/(2*pi*G*b^3))		F=(12*mu*Q*d)/(2*pi*G*b^4)	w_0/((12*mu*Q*d)/(2*pi*G*b^3))		F=(12*mu*Q*d)/(2*pi*G*b^4)	w_0/((12*mu*Q*d)/(2*pi*G*b^3))
4	10.6298	0.0509175	0.427087	1	981	40	1.17		0	0.447057		0	0.480087		0	0.485945
4	8.15403	0.232294	0.224328	0.75	1140	40	0.33		0.05	0.445699		0.05	0.47922		0.05	0.485488
4	7.97235	0.0268998	0.372478	1	981	30	1.17		0.1	0.44435		0.1	0.478353		0.1	0.485028
6	6.64362	0.0268998	0.397485	1	981	25	1.17		0.15	0.443009		0.15	0.477484		0.15	0.484566
4	6.11552	0.528357	0.639259	0.75	1140	30	0.33		0.2	0.441676		0.2	0.476613		0.2	0.4841
4	4.28799	0.397993	0.204264	1.4	1171	60	1.01		0.25	0.440348		0.25	0.47574		0.25	0.483632
6	4.24306	0.145335	0.0608677	1.25	1140	70	0.53		0.3	0.439026		0.3	0.474864		0.3	0.483162
6	3.98617	0.141224	0.141901	1	981	15	1.17		0.35	0.437709		0.35	0.473986		0.35	0.482688
6	3.54154	0.127946	0.0992416	1.4	837	45	0.53		0.4	0.436395		0.4	0.473105		0.4	0.482211
6	3.03076	0.283498	0.108669	1.25	1140	50	0.53		0.45	0.435084		0.45	0.472221		0.45	0.481731
6	2.75453	0.285073	0.160421	1.4	837	35	0.53		0.5	0.433776		0.5	0.471333		0.5	0.481249
8.57143	2.65745	0.28533	0.367748	1	981	10	1.17		0.55	0.43247		0.55	0.470442		0.55	0.480763
6	2.50133	0.397993	0.210985	1.4	1171	35	1.01		0.6	0.431165		0.6	0.469582		0.6	0.480274
6	2.36103	0.34119	0.117136	1.4	837	30	0.53		0.65	0.429871		0.65	0.468751		0.65	0.479781
8.57143	2.03851	1.07114	0.788949	0.75	1140	10	0.33		0.7	0.428663		0.7	0.467918		0.7	0.479286
6	1.84933	0.775077	0.381402	1.25	1140	70	0.33		0.75	0.427455		0.75	0.46708		0.75	0.478787
8.57143	1.58514	0.355653	0.0584524	1.25	1140	60	0.33		0.8	0.426247		0.8	0.466238		0.8	0.478285
6	1.42933	0.431438	0.254678	1.4	1171	20	1.01		0.85	0.425038		0.85	0.465393		0.85	0.47778
6	1.37273	0.397993	0.0367614	2	1171	80	1.01		0.9	0.42383		0.9	0.464543		0.9	0.477271
8.57143	1.32095	0.651717	0.378267	1.25	1140	50	0.33		0.95	0.42262		0.95	0.46369		0.95	0.476759
8.57143	1.20114	0.397993	0.022287	2	1171	70	1.01		1	0.421409		1	0.462832		1	0.476243
8.57143	1.05676	0.972453	0.73072	1.25	1140	40	0.33		1.05	0.420198		1.05	0.461969		1.05	0.475724
4	1.02955	0.431438	0.00743103	2	1171	60	1.01		1.1	0.418984		1.1	0.461102		1.1	0.475201
6	0.857955	0.414716	0.017312	2	1171	50	1.01		1.15	0.417769		1.15	0.460231		1.15	0.474675
8.57143	0.792572	0.429669	0.0704952	1.25	1140	30	0.33		1.2	0.416552		1.2	0.459355		1.2	0.474145
4	0.77216	0.665552	0.0849601	2	1171	45	1.01		1.25	0.415332		1.25	0.458474		1.25	0.473612
6	0.714665	0.481605	0.360405	1.4	1171	10	1.01		1.3	0.414111		1.3	0.457588		1.3	0.473075
4	0.686364	0.51505	0.123989	2	1171	40	1.01		1.35	0.412886		1.35	0.456698		1.35	0.472535
8.57143	0.600569	0.414716	0.0566415	2	1171	35	1.01		1.4	0.411659		1.4	0.455802		1.4	0.47199
6	0.514773	0.325997	0.0295982	2	1171	30	1.01		1.45	0.410429		1.45	0.454901		1.45	0.471442
6	0.508382	0.430976	0.230526	2.5	892	70	0.53		1.5	0.409255		1.5	0.453996		1.5	0.470891
8.57143	0.472069	0.37486	0.176171	2.5	892	65	0.53		1.55	0.40811		1.55	0.453085		1.55	0.470335
8.57143	0.428978	0.480743	0.15091	2	1171	25	1.01		1.6	0.406962		1.6	0.452168		1.6	0.469776
8.57143	0.399443	0.487093	0.0502154	2.5	892	55	0.53		1.65	0.405811		1.65	0.451247		1.65	0.469238
8.57143	0.36313	0.4422	0.00136693	2.5	892	50	0.53		1.7	0.404656		1.7	0.450319		1.7	0.468715
8.57143	0.290504	0.655443	0.0573823	2.5	892	40	0.53		1.75	0.403498		1.75	0.449434		1.75	0.468189
									1.8	0.402335		1.8	0.448568		1.8	0.467659
									1.85	0.401169		1.85	0.447697		1.85	0.467126
									1.9	0.399999		1.9	0.44682		1.9	0.466589
									1.95	0.398825		1.95	0.445939		1.95	0.466048
									2	0.397646		2	0.445052		2	0.465504
									2.05	0.396462		2.05	0.444159		2.05	0.464956
									2.1	0.395274		2.1	0.443261		2.1	0.464404
									2.15	0.39408		2.15	0.442357		2.15	0.463848
									2.2	0.392881		2.2	0.441448		2.2	0.463289
									2.25	0.391677		2.25	0.440532		2.25	0.462725
									2.3	0.390468		2.3	0.439611		2.3	0.462158
									2.35	0.38931		2.35	0.438684		2.35	0.461586
									2.4	0.388183		2.4	0.437751		2.4	0.461011
									2.45	0.38705		2.45	0.436811		2.45	0.460431
									2.5	0.385913		2.5	0.435866		2.5	0.459848
									2.55	0.384769		2.55	0.434914		2.55	0.45926
									2.6	0.38362		2.6	0.433955		2.6	0.458668
									2.65	0.382465		2.65	0.43299		2.65	0.458073
									2.7	0.381304		2.7	0.432019		2.7	0.457472
									2.75	0.380136		2.75	0.43104		2.75	0.456868
									2.8	0.378962		2.8	0.430055		2.8	0.456259
									2.85	0.377781		2.85	0.429137		2.85	0.455646
									2.9	0.376593		2.9	0.428217		2.9	0.455029
									2.95	0.375398		2.95	0.42729		2.95	0.454407
									3	0.374195		3	0.426357		3	0.453781
									3.05	0.372985		3.05	0.425418		3.05	0.45315
									3.1	0.371767		3.1	0.424472		3.1	0.452515
									3.15	0.370541		3.15	0.423519		3.15	0.451875
									3.2	0.369362		3.2	0.422559		3.2	0.451231
									3.25	0.36822		3.25	0.421592		3.25	0.450582
									3.3	0.367069		3.3	0.420618		3.3	0.449928
									3.35	0.365912		3.35	0.419637		3.35	0.449292
									3.4	0.364746		3.4	0.418648		3.4	0.448682
									3.45	0.363572		3.45	0.417652		3.45	0.448067
									3.5	0.362389		3.5	0.416648		3.5	0.447448
									3.55	0.361198		3.55	0.415637		3.55	0.446824
									3.6	0.359998		3.6	0.414618		3.6	0.446196
									3.65	0.358788		3.65	0.41359		3.65	0.445563
									3.7	0.357569		3.7	0.412555		3.7	0.444926
									3.75	0.35634		3.75	0.411511		3.75	0.444284
									3.8	0.3551		3.8	0.410459		3.8	0.443638
									3.85	0.35385		3.85	0.409447		3.85	0.442986
									3.9	0.35259		3.9	0.408464		3.9	0.44233
									3.95	0.351318		3.95	0.407474		3.95	0.441669
									4	0.350034		4	0.406476		4	0.441003
									4.05	0.348846		4.05	0.405469		4.05	0.440332
									4.1	0.347651		4.1	0.404455		4.1	0.439656
									4.15	0.346445		4.15	0.403431		4.15	0.438975
									4.2	0.345228		4.2	0.4024		4.2	0.438289
									4.25	0.344		4.25	0.401359		4.25	0.437598
									4.3	0.342759		4.3	0.400309		4.3	0.436901
									4.35	0.341507		4.35	0.39925		4.35	0.436199
									4.4	0.340241		4.4	0.398182		4.4	0.435492
									4.45	0.338963		4.45	0.397105		4.45	0.434779
									4.5	0.337671		4.5	0.396017		4.5	0.434061
									4.55	0.336365		4.55	0.39492		4.55	0.433337
									4.6	0.335045		4.6	0.393812		4.6	0.432608
									4.65	0.333709		4.65	0.392695		4.65	0.431873
									4.7	0.332358		4.7	0.391566		4.7	0.431132
									4.75	0.330991		4.75	0.390427		4.75	0.430385
									4.8	0.329643		4.8	0.389337		4.8	0.429633
									4.85	0.32837		4.85	0.388274		4.85	0.428931
									4.9	0.327081		4.9	0.387201		4.9	0.42823
									4.95	0.325778		4.95	0.386117		4.95	0.427522
									5	0.324458		5	0.385023		5	0.42681
									5.05	0.323121		5.05	0.383918		5.05	0.426091
									5.1	0.321767		5.1	0.382802		5.1	0.425367
									5.15	0.320394		5.15	0.381675		5.15	0.424637
									5.2	0.319002		5.2	0.380536		5.2	0.423901
									5.25	0.317591		5.25	0.379385		5.25	0.42316
									5.3	0.316159		5.3	0.378222		5.3	0.422412
									5.35	0.314705		5.35	0.377046		5.35	0.421658
									5.4	0.313229		5.4	0.375858		5.4	0.420899
									5.45	0.311729		5.45	0.374657		5.45	0.420132
									5.5	0.310204		5.5	0.373442		5.5	0.41936
									5.55	0.308787		5.55	0.372213		5.55	0.418581
									5.6	0.307368		5.6	0.370969		5.6	0.417796
									5.65	0.305925		5.65	0.369737		5.65	0.417004
									5.7	0.304459		5.7	0.368577		5.7	0.416205
									5.75	0.302966		5.75	0.367404		5.75	0.4154
									5.8	0.301448		5.8	0.366217		5.8	0.414587
									5.85	0.299901		5.85	0.365017		5.85	0.413768
									5.9	0.298324		5.9	0.363801		5.9	0.412941
									5.95	0.296716		5.95	0.362571		5.95	0.412108
									6	0.295075		6	0.361325		6	0.411266
									6.05	0.293399		6.05	0.360064		6.05	0.410418
									6.1	0.291686		6.1	0.358786		6.1	0.409564
									6.15	0.289941		6.15	0.357492		6.15	0.408773
									6.2	0.288342		6.2	0.35618		6.2	0.407976
									6.25	0.286708		6.25	0.35485		6.25	0.407171
									6.3	0.285036		6.3	0.353501		6.3	0.406359
									6.35	0.283325		6.35	0.352133		6.35	0.40554
									6.4	0.28157		6.4	0.350746		6.4	0.404714
									6.45	0.27977		6.45	0.349399		6.45	0.40388
									6.5	0.277921		6.5	0.348105		6.5	0.403039
									6.55	0.27602		6.55	0.346792		6.55	0.40219
									6.6	0.274062		6.6	0.345459		6.6	0.401332
									6.65	0.272043		6.65	0.344107		6.65	0.400467
									6.7	0.269962		6.7	0.342733		6.7	0.399594
									6.75	0.268066		6.75	0.341338		6.75	0.398713
									6.8	0.266109		6.8	0.339921		6.8	0.397823
									6.85	0.264085		6.85	0.33848		6.85	0.396924
									6.9	0.261989		6.9	0.337015		6.9	0.396017
									6.95	0.259814		6.95	0.335525		6.95	0.3951
									7	0.257552		7	0.334008		7	0.394175
									7.05	0.255192		7.05	0.332463		7.05	0.39324
									7.1	0.252725		7.1	0.33089		7.1	0.392296
									7.15	0.250138		7.15	0.329358		7.15	0.391342
									7.2	0.247766		7.2	0.327889		7.2	0.390378
									7.25	0.245297		7.25	0.326392		7.25	0.389422
									7.3	0.242695		7.3	0.324867		7.3	0.388525
									7.35	0.239943		7.35	0.323312		7.35	0.387619
									7.4	0.237017		7.4	0.321725		7.4	0.386703
									7.45	0.233887		7.45	0.320105		7.45	0.385778
									7.5	0.230516		7.5	0.318451		7.5	0.384843
									7.55	0.227343		7.55	0.316759		7.55	0.383898
									7.6	0.223991		7.6	0.315029		7.6	0.382943
									7.65	0.220321		7.65	0.313257		7.65	0.381978
									7.7	0.21625		7.7	0.311442		7.7	0.381002
									7.75	0.211655		7.75	0.309627		7.75	0.380015
									7.8	0.207006		7.8	0.307926		7.8	0.379018
									7.85	0.201932		7.85	0.306184		7.85	0.378008
									7.9	0.19579		7.9	0.304396		7.9	0.376988
									7.95	0.188292		7.95	0.302561		7.95	0.375955
									8	0.179406		8	0.300674		8	0.374911
									8.05	0.164472		8.05	0.298733		8.05	0.373853
												8.1	0.296734		8.1	0.372783
												8.15	0.294671		8.15	0.3717
												8.2	0.29254		8.2	0.370604
												8.25	0.290335		8.25	0.369506
												8.3	0.288284		8.3	0.368486
												8.35	0.286203		8.35	0.367453
												8.4	0.284047		8.4	0.366407
												8.45	0.281809		8.45	0.365348
												8.5	0.279482		8.5	0.364276
												8.55	0.277055		8.55	0.36319
												8.6	0.27452		8.6	0.36209
												8.65	0.271861		8.65	0.360975
												8.7	0.269189		8.7	0.359845
												8.75	0.266637		8.75	0.358699
												8.8	0.26395		8.8	0.357537
												8.85	0.261111		8.85	0.356359
												8.9	0.258097		8.9	0.355164
												8.95	0.254879		8.95	0.353951
												9	0.251422		9	0.35272
												9.05	0.248024		9.05	0.35147
												9.1	0.244575		9.1	0.3502
												9.15	0.240815		9.15	0.348984
												9.2	0.236666		9.2	0.347803
												9.25	0.232019		9.25	0.346604
												9.3	0.227269		9.3	0.345386
												9.35	0.222189		9.35	0.344149
												9.4	0.216162		9.4	0.342892
												9.45	0.208898		9.45	0.341614
												9.5	0.200827		9.5	0.340315
												9.55	0.188734		9.55	0.338993
															9.6	0.337647
															9.65	0.336277
															9.7	0.334882
															9.75	0.333461
															9.8	0.332011
															9.85	0.330533
															9.9	0.329093
															9.95	0.327716
															10	0.326312
															10.05	0.32488
															10.1	0.323417
															10.15	0.321924
															10.2	0.320397
															10.25	0.318836
															10.3	0.317239
															10.35	0.315603
															10.4	0.313926
															10.45	0.312206
															10.5	0.31044
															10.55	0.308747
															10.6	0.307097
															10.65	0.305402
															10.7	0.303659
															10.75	0.301867
															10.8	0.300021
															10.85	0.298117
															10.9	0.29615
															10.95	0.294117
															11	0.292011
															11.05	0.289826
															11.1	0.287824
															11.15	0.285762
															11.2	0.283621
															11.25	0.28139
															11.3	0.279063
															11.35	0.276627
															11.4	0.274071
															11.45	0.27138
															11.5	0.2687
															11.55	0.266108
															11.6	0.263366
															11.65	0.260449
															11.7	0.257331
															11.75	0.253974
															11.8	0.250333
															11.85	0.246877
															11.9	0.243192
															11.95	0.239111
															12	0.234519
															12.05	0.229328
															12.1	0.224211
															12.15	0.218048
															12.2	0.210146
															12.25	0.20113
															12.3	0.185763

## Sheet: Figure 2b
Radial Position of Fluid Front vs Time
Experiments (Choking)												Experiments (Non Choking)
b [mm]	1.25			1.4			1.4			1		b [mm]	2.5			2			2.5			2			2.5			2.5			2			2			2			1.25			1.25			1.25			1.25
G [Pa]	1140			837			1171			981		G [Pa]	892			1171			892			1171			892			892			1171			1171			1171			1140			1140			1140			1140
Q [mL/min]	80			45			80			45		Q [mL/min]	50			25			55			30			65			70			40			45			50			30			40			50			40
mu [Pas]	0.33			0.53			0.89			1.17		mu [Pas]	0.53			0.89			0.53			0.89			0.53			0.53			0.89			0.89			0.89			0.33			0.33			0.33			0.33
R_0/d	6		R_0/d	4		R_0/d	6		R_0/d	8.57		R_0/d	4		R_0/d	6		R_0/d	4		R_0/d	6		R_0/d	4		R_0/d	4		R_0/d	6		R_0/d	6		R_0/d	6		R_0/d	8.57		R_0/d	8.57		R_0/d	8.57		R_0/d	6
F=(12*mu*Q*d)/(2*pi*G*b^4)	3.01932		F=(12*mu*Q*d)/(2*pi*G*b^4)	3.54154		F=(12*mu*Q*d)/(2*pi*G*b^4)	5.03803		F=(12*mu*Q*d)/(2*pi*G*b^4)	11.9585		F=(12*mu*Q*d)/(2*pi*G*b^4)	0.36313		F=(12*mu*Q*d)/(2*pi*G*b^4)	0.37801		F=(12*mu*Q*d)/(2*pi*G*b^4)	0.399443		F=(12*mu*Q*d)/(2*pi*G*b^4)	0.453612		F=(12*mu*Q*d)/(2*pi*G*b^4)	0.472069		F=(12*mu*Q*d)/(2*pi*G*b^4)	0.508382		F=(12*mu*Q*d)/(2*pi*G*b^4)	0.604816		F=(12*mu*Q*d)/(2*pi*G*b^4)	0.680418		F=(12*mu*Q*d)/(2*pi*G*b^4)	0.75602		F=(12*mu*Q*d)/(2*pi*G*b^4)	0.792572		F=(12*mu*Q*d)/(2*pi*G*b^4)	1.05676		F=(12*mu*Q*d)/(2*pi*G*b^4)	1.32095		F=(12*mu*Q*d)/(2*pi*G*b^4)	1.50966
t [s]	r_f/R_0		t [s]	r_f/R_0		t [s]	r_f/R_0		t [s]	r_f/R_0		t [s]	r_f/R_0		t [s]	r_f/R_0		t [s]	r_f/R_0		t [s]	r_f/R_0		t [s]	r_f/R_0		t [s]	r_f/R_0		t [s]	r_f/R_0		t [s]	r_f/R_0		t [s]	r_f/R_0		t [s]	r_f/R_0		t [s]	r_f/R_0		t [s]	r_f/R_0		t [s]	r_f/R_0
0.424582	0.1453		1.15466	0.168957		0.611778	0.155959		1.04016	0.182692		0.302397	0.106213		2.11668	0.16551		0.812624	0.172304		2.0235	0.163562		0.738933	0.18586		0.329911	0.123087		1.2999	0.172622		1.16024	0.181694		0.943566	0.17523		0.995093	0.166772		0.592246	0.154521		0.607386	0.163389		0.594603	0.151228
0.824582	0.23043		1.55466	0.205191		1.01178	0.220667		1.44016	0.220742		0.702397	0.167358		2.51668	0.192823		1.21262	0.217987		2.4235	0.193239		1.13893	0.229599		0.729911	0.190476		1.6999	0.206583		1.56024	0.215888		1.34357	0.212		1.39509	0.199256		0.992246	0.202581		1.00739	0.213864		0.994603	0.208123
1.22458	0.29947		1.95466	0.237848		1.41178	0.276466		1.84016	0.257956		1.1024	0.204873		2.91668	0.209427		1.61262	0.249905		2.8235	0.213592		1.53893	0.265662		1.12991	0.232508		2.0999	0.236166		1.96024	0.248852		1.74357	0.249029		1.79509	0.226727		1.39225	0.238453		1.40739	0.251081		1.3946	0.248842
1.62458	0.360713		2.35466	0.265597		1.81178	0.333104		2.24016	0.297431		1.5024	0.242273		3.31668	0.226873		2.01262	0.280626		3.2235	0.235356		1.93893	0.299434		1.52991	0.27262		2.4999	0.264597		2.36024	0.280551		2.14357	0.28456		2.19509	0.253899		1.79225	0.274341		1.80739	0.290398		1.7946	0.289777
2.02458	0.416136		2.75466	0.294581		2.21178	0.384737		2.64016	0.33316		1.9024	0.269991		3.71668	0.245138		2.41262	0.308861		3.6235	0.256799		2.33893	0.330468		1.92991	0.307705		2.8999	0.292429		2.76024	0.309925		2.54357	0.316732		2.59509	0.279937		2.19225	0.305969		2.20739	0.326434		2.1946	0.326295
2.42458	0.467271		3.15466	0.322705		2.61178	0.432325		3.04016	0.36953		2.3024	0.295853		4.11668	0.263463		2.81262	0.334954		4.0235	0.278541		2.73893	0.359283		2.32991	0.340107		3.2999	0.319309		3.16024	0.338798		2.94357	0.347397		2.99509	0.304177		2.59225	0.334778		2.60739	0.358546		2.5946	0.359922
2.82458	0.514159		3.55466	0.350038		3.01178	0.477451		3.44016	0.40629		2.7024	0.320144		4.51668	0.280326		3.21262	0.359855		4.4235	0.29833		3.13893	0.386705		2.72991	0.370403		3.6999	0.343017		3.56024	0.364943		3.34357	0.375117		3.39509	0.326645		2.99225	0.362095		3.00739	0.38922		2.9946	0.391436
3.22458	0.557884		3.95466	0.376513		3.41178	0.520331		3.84016	0.441158		3.1024	0.343058		4.91668	0.296532		3.61262	0.383389		4.8235	0.318409		3.53893	0.413165		3.12991	0.398992		4.0999	0.36736		3.96024	0.389479		3.74357	0.402352		3.79509	0.347897		3.39225	0.387028		3.40739	0.418145		3.3946	0.421061
3.62458	0.599853		4.35466	0.402316		3.81178	0.561441		4.24016	0.474959		3.5024	0.365054		5.31668	0.313268		4.01262	0.40626		5.2235	0.337203		3.93893	0.436972		3.52991	0.425586		4.4999	0.388906		4.36024	0.413115		4.14357	0.427299		4.19509	0.367524		3.79225	0.411123		3.80739	0.445764		3.7946	0.449886
4.02458	0.639145		4.75466	0.42685		4.21178	0.598156		4.64016	0.503692		3.9024	0.385864		5.71668	0.328078		4.41262	0.427823		5.6235	0.35574		4.33893	0.460461		3.92991	0.450944		4.8999	0.410695		4.76024	0.435362		4.54357	0.452195		4.59509	0.386678		4.19225	0.433874		4.20739	0.471428		4.1946	0.477502
4.42458	0.674415		5.15466	0.450224		4.61178	0.638333		5.04016	0.532832		4.3024	0.405849		6.11668	0.342646		4.81262	0.448179		6.0235	0.372666		4.73893	0.483189		4.32991	0.474729		5.2999	0.430776		5.16024	0.45722		4.94357	0.475301		4.99509	0.405301		4.59225	0.455299		4.60739	0.495945		4.5946	0.503071
4.82458	0.708773		5.55466	0.473091		5.01178	0.67084		5.44016	0.563689		4.7024	0.424554		6.51668	0.357285		5.21262	0.468899		6.4235	0.389243		5.13893	0.50444		4.72991	0.498601		5.6999	0.449335		5.56024	0.477466		5.34357	0.497488		5.39509	0.423017		4.99225	0.475203		5.00739	0.519203		4.9946	0.527425
5.22458	0.734597		5.95466	0.495779		5.41178	0.701526		5.84016	0.591191		5.1024	0.443031		6.91668	0.370759		5.61262	0.488497		6.8235	0.404857		5.53893	0.525547		5.12991	0.520712		6.0999	0.46856		5.96024	0.497071		5.74357	0.518231		5.79509	0.440099		5.39225	0.495334		5.40739	0.54174		5.3946	0.551293
5.62458	0.752709		6.35466	0.51793		5.81178	0.730581		6.24016	0.616796		5.5024	0.461054		7.31668	0.384912		6.01262	0.50754		7.2235	0.420673		5.93893	0.54508		5.52991	0.541892		6.4999	0.486411		6.36024	0.516576		6.14357	0.540135		6.19509	0.456411		5.79225	0.513616		5.80739	0.564135		5.7946	0.574135
6.02458	0.765759		6.75466	0.538701		6.21178	0.755715		6.64016	0.641774		5.9024	0.47802		7.71668	0.397707		6.41262	0.526041		7.6235	0.435275		6.33893	0.564747		5.92991	0.562683		6.8999	0.504813		6.76024	0.535742		6.54357	0.559715		6.59509	0.472445		6.19225	0.532167		6.20739	0.584996		6.1946	0.595768
6.42458	0.776937		7.15466	0.559119		6.61178	0.771167		7.04016	0.66442		6.3024	0.494785		8.11668	0.410735		6.81262	0.54458		8.0235	0.449796		6.73893	0.58361		6.32991	0.582093		7.2999	0.522243		7.16024	0.554407		6.94357	0.579036		6.99509	0.487811		6.59225	0.54941		6.60739	0.604859		6.5946	0.617537
6.82458	0.786935		7.55466	0.57935		7.01178	0.78288		7.44016	0.686382		6.7024	0.510769		8.51668	0.42263		7.21262	0.562418		8.4235	0.464095		7.13893	0.601954		6.72991	0.601444		7.6999	0.538755		7.56024	0.57136		7.34357	0.597192		7.39509	0.502816		6.99225	0.566562		7.00739	0.62408		6.9946	0.637762
7.22458	0.796464		7.95466	0.598878		7.41178	0.793295		7.84016	0.709021		7.1024	0.526798		8.91668	0.435294		7.61262	0.580243		8.8235	0.477625		7.53893	0.619578		7.12991	0.620441		8.0999	0.554391		7.96024	0.589024		7.74357	0.615754		7.79509	0.516886		7.39225	0.583037		7.40739	0.642148		7.3946	0.658926
7.62458	0.803448		8.35466	0.617757		7.81178	0.800859		8.24016	0.72865		7.5024	0.541935		9.31668	0.446824		8.01262	0.595797		9.2235	0.490978		7.93893	0.63791		7.52991	0.638308		8.4999	0.570578		8.36024	0.605096		8.14357	0.633231		8.19509	0.531761		7.79225	0.599912		7.80739	0.660928		7.7946	0.679182
8.02458	0.809107		8.75466	0.635913		8.21178	0.807059		8.64016	0.747945		7.9024	0.556578		9.71668	0.45806		8.41262	0.611465		9.6235	0.503913		8.33893	0.654422		7.92991	0.656523		8.8999	0.585763		8.76024	0.621994		8.54357	0.650409		8.59509	0.545427		8.19225	0.61532		8.20739	0.678011		8.1946	0.697364
8.42458	0.814983		9.15466	0.652963		8.61178	0.812963		9.04016	0.76876		8.3024	0.570686		10.1167	0.469771		8.81262	0.627127		10.0235	0.516826		8.73893	0.671203		8.32991	0.673563		9.2999	0.600252		9.16024	0.637094		8.94357	0.668709		8.99509	0.558426		8.59225	0.630261		8.60739	0.695031		8.5946	0.716457
8.82458	0.820547		9.55466	0.669657		9.01178	0.818243		9.44016	0.787373		8.7024	0.585205		10.5167	0.48093		9.21262	0.642378		10.4235	0.529437		9.13893	0.688054		8.72991	0.690576		9.6999	0.614268		9.56024	0.654556		9.34357	0.683566		9.39509	0.571588		8.99225	0.644932		9.00739	0.712923		8.9946	0.733929
9.22458	0.82569		9.95466	0.684391		9.41178	0.822757		9.84016	0.801454		9.1024	0.599198		10.9167	0.49185		9.61262	0.656829		10.8235	0.540945		9.53893	0.703275		9.12991	0.706145		10.0999	0.628932		9.96024	0.669681		9.74357	0.70061		9.79509	0.584716		9.39225	0.66028		9.40739	0.728444		9.3946	0.754939
			10.3547	0.696135		9.81178	0.826823		10.2402	0.813003		9.5024	0.612076		11.3167	0.502648		10.0126	0.671558		11.2235	0.553188		9.93893	0.718872		9.52991	0.722302		10.4999	0.644263		10.3602	0.684317		10.1436	0.715617		10.1951	0.597094		9.79225	0.673751		9.80739	0.745319		9.7946	0.771515
			10.7547	0.705899		10.2118	0.828247		10.6402	0.824741		9.9024	0.625977		11.7167	0.51272		10.4126	0.685116		11.6235	0.565011		10.3389	0.733413		9.92991	0.738038		10.8999	0.657621		10.7602	0.698087		10.5436	0.7322		10.5951	0.609822		10.1922	0.687637		10.2074	0.759983		10.1946	0.787394
			11.1547	0.712579		10.6118	0.829081		11.0402	0.833516		10.3024	0.638373		12.1167	0.523306		10.8126	0.699227		12.0235	0.576495		10.7389	0.746702		10.3299	0.753648		11.2999	0.670952		11.1602	0.71167		10.9436	0.746998		10.9951	0.621936		10.5922	0.702516		10.6074	0.774456		10.5946	0.802421
			11.5547	0.717744		11.0118	0.829683		11.4402	0.839504		10.7024	0.651632		12.5167	0.533128		11.2126	0.71315		12.4235	0.58761		11.1389	0.758378		10.7299	0.768275		11.6999	0.683376		11.5602	0.726951		11.3436	0.761388		11.3951	0.633026		10.9922	0.715719		11.0074	0.790169		10.9946	0.818428
			11.9547	0.72309		11.4118	0.828944		11.8402	0.844275		11.1024	0.663846		12.9167	0.544032		11.6126	0.725982		12.8235	0.598707		11.5389	0.769671		11.1299	0.782572		12.0999	0.696566		11.9602	0.739857		11.7436	0.775942		11.7951	0.64526		11.3922	0.729036		11.4074	0.803359		11.3946	0.834164
			12.3547	0.72738		11.8118	0.828804		12.2402	0.849656		11.5024	0.675572		13.3167	0.553771		12.0126	0.739246		13.2235	0.609452		11.9389	0.779252		11.5299	0.796649		12.4999	0.710389		12.3602	0.753686		12.1436	0.789376		12.1951	0.657059		11.7922	0.740296		11.8074	0.818395		11.7946	0.849643
			12.7547	0.731409		12.2118	0.829328		12.6402	0.853956		11.9024	0.687968		13.7167	0.562646		12.4126	0.751911		13.6235	0.619919		12.3389	0.787691		11.9299	0.80851		12.8999	0.722302		12.7602	0.765977		12.5436	0.805504		12.5951	0.668218		12.1922	0.754205		12.2074	0.831022		12.1946	0.864878
			13.1547	0.734478					13.0402	0.85773		12.3024	0.699493		14.1167	0.572217		12.8126	0.76453		14.0235	0.629976		12.7389	0.79616		12.3299	0.824342		13.2999	0.734094		13.1602	0.780326		12.9436	0.818881		12.9951	0.678981		12.5922	0.76556		12.6074	0.843697		12.5946	0.879881
			13.5547	0.737796					13.4402	0.860705		12.7024	0.711246		14.5167	0.581466		13.2126	0.777093		14.4235	0.64021					12.7299	0.836762		13.6999	0.746892		13.5602	0.792697		13.3436	0.834374		13.3951	0.690223		12.9922	0.778987		13.0074	0.857332		12.9946	0.894662
			13.9547	0.740298					13.8402	0.862202		13.1024	0.722194		14.9167	0.590548		13.6126	0.788732		14.8235	0.650054					13.1299	0.848978		14.0999	0.759478		13.9602	0.805666		13.7436	0.846689		13.7951	0.700746		13.3922	0.790099		13.4074	0.867748
			14.3547	0.742529					14.2402	0.862557		13.5024	0.733258		15.3167	0.599236		14.0126	0.801719		15.2235	0.660771					13.5299	0.860999		14.4999	0.770914		14.3602	0.816962		14.1436	0.859004		14.1951	0.711852		13.7922	0.801423		13.8074	0.879267
			14.7547	0.74422					14.6402	0.86279		13.9024	0.74469		15.7167	0.608601		14.4126	0.814433		15.6235	0.670781					13.9299	0.872832		14.8999	0.781992		14.7602	0.831412		14.5436	0.870116		14.5951	0.72162		14.1922	0.811512		14.2074	0.892892
			15.1547	0.744808					15.0402	0.864611		14.3024	0.755004		16.1167	0.617038		14.8126	0.826205		16.0235	0.680516					14.3299	0.884487		15.2999	0.792787		15.1602	0.842044		14.9436	0.887108		14.9951	0.732638		14.5922	0.824095
			15.5547	0.745747					15.4402	0.864359		14.7024	0.765386		16.5167	0.626704		15.2126	0.838855		16.4235	0.689949					14.7299	0.895971		15.6999	0.804962		15.5602	0.853739		15.3436	0.897637		15.3951	0.741946		14.9922	0.832871
									15.8402	0.864479		15.1024	0.774281		16.9167	0.635412		15.6126	0.850791		16.8235	0.699003								16.0999	0.8168		15.9602	0.866088		15.7436	0.909227		15.7951	0.751963		15.3922	0.84546
									16.2402	0.863567		15.5024	0.783266		17.3167	0.643926		16.0126	0.861704		17.2235	0.709205								16.4999	0.826445		16.3602	0.877192		16.1436	0.918694		16.1951	0.761914		15.7922	0.855634
									16.6402	0.865215		15.9024	0.791324		17.7167	0.652113		16.4126	0.873422		17.6235	0.717296								16.8999	0.839243		16.7602	0.887276		16.5436	0.92916		16.5951	0.771776		16.1922	0.864653
									17.0402	0.865007		16.3024	0.802535		18.1167	0.660017		16.8126	0.885011		18.0235	0.727287								17.2999	0.84891		17.1602	0.897385					16.9951	0.781727		16.5922	0.878621
									17.4402	0.865293		16.7024	0.811329		18.5167	0.669288		17.2126	0.896476		18.4235	0.736044								17.6999	0.859518		17.5602	0.90728					17.3951	0.79049		16.9922	0.886809
									17.8402	0.865498		17.1024	0.820008		18.9167	0.677152					18.8235	0.744851								18.0999	0.869104		17.9602	0.917211					17.7951	0.799672
												17.5024	0.828577		19.3167	0.684507					19.2235	0.753266								18.4999	0.883612								18.1951	0.808391
												17.9024	0.837039		19.7167	0.692579					19.6235	0.761229								18.8999	0.893111								18.5951	0.817485
												18.3024	0.845397		20.1167	0.69994					20.0235	0.771528								19.2999	0.902597								18.9951	0.827555
												18.7024	0.853656		20.5167	0.707408					20.4235	0.779743								19.6999	0.911547								19.3951	0.836319
												19.1024	0.861818		20.9167	0.716657					20.8235	0.787834																	19.7951	0.844774
												19.5024	0.869886		21.3167	0.723499					21.2235	0.795379																	20.1951	0.85331
												19.9024	0.877865		21.7167	0.730695					21.6235	0.803333																	20.5951	0.86207
												20.3024	0.885756		22.1167	0.73863					22.0235	0.813308																	20.9951	0.870235
												20.7024	0.893561		22.5167	0.745331					22.4235	0.820555																	21.3951	0.878857
												21.1024	0.901285		22.9167	0.752095					22.8235	0.827529																	21.7951	0.886777
															23.3167	0.759387					23.2235	0.835633																	22.1951	0.894866
															23.7167	0.767269					23.6235	0.844268																	22.5951	0.902845
															24.1167	0.774301					24.0235	0.849461
															24.5167	0.781036					24.4235	0.858611
															24.9167	0.787214					24.8235	0.866368
															25.3167	0.794142					25.2235	0.873764
															25.7167	0.802164					25.6235	0.883727
															26.1167	0.80894					26.0235	0.890628
															26.5167	0.815969					26.4235	0.896896
															26.9167	0.822012					26.8235	0.90356
															27.3167	0.828726					27.2235	0.911127
															27.7167	0.836866
															28.1167	0.843673
															28.5167	0.849664
															28.9167	0.856315
															29.3167	0.86201
															29.7167	0.867842
															30.1167	0.876662
															30.5167	0.881515
															30.9167	0.888132
															31.3167	0.893652
															31.7167	0.899307
															32.1167	0.907463
															32.5167	0.912999
															32.9167	0.918052
															33.3167	0.925286
															33.7167	0.930056

## Sheet: Fig 3
Bulge Height vs Flux
Experiments										Numerics									Rim BL solution
R_o = 60 [mm]										R_0/d=4			R_0/d=6			R_0/d=8.57
R_o/d	(Q/(2pi*R_0))/((G*b^4)/(12*mu*d2))	(-w_bulge)/b	err	b [mm]	G [Pa]	Q [mL/min]	mu [Pas]			(Q/(2pi*R_0))/((G*b^4)/(12*mu*d2))	(-w_bulge)/b		(Q/(2pi*R_0))/((G*b^4)/(12*mu*d2))	(-w_bulge)/b		(Q/(2pi*R_0))/((G*b^4)/(12*mu*d2))	(-w_bulge)/b		(Q/(2pi*R_0))/((G*b^4)/(12*mu*d2))	(-w_bulge)/b
4	1.50483	1	NaN	1.4	892	80	0.54			0.00687205	0.001216		0.00456823	0.000912		0.00319122	0.000643		0.00999001	0.001807
4	0.885385	1	NaN	1.4	837	45	0.53			0.0139284	0.002464		0.00924023	0.001847		0.00644017	0.001298		0.01996	0.003621
6	1.26567	1	NaN	1.25	1140	80	0.83			0.0211698	0.003746		0.0140158	0.002803		0.00974643	0.001967		0.02991	0.005442
8.57143	1.18913	1	NaN	0.75	1140	50	0.33			0.0285968	0.00506		0.0188945	0.003782		0.0131095	0.002648		0.03984	0.00727
8.57143	1.39516	1	NaN	0.75	981	70	0.89			0.0362097	0.006408		0.0238762	0.004783		0.016529	0.003342		0.0497499	0.009105
20	1.25983	1	NaN	0.75	981	70	1.17			0.0440092	0.007789		0.0289603	0.005806		0.0200045	0.004048		0.0596398	0.010947
8.57143	2.43608	1	NaN	0.75	1720	75	0.68			0.0519955	0.009204		0.0341468	0.006851		0.0235354	0.004767		0.0695096	0.012797
8.57143	1.94886	1	NaN	0.75	1720	60	0.68			0.0601682	0.010653		0.0394348	0.007919		0.0271215	0.005499		0.0793592	0.014653
6	1.98864	1	NaN	0.75	1720	30	0.68			0.0685277	0.012136		0.0448243	0.009009		0.0307622	0.006243		0.0891887	0.016517
6	1.22075	1	NaN	0.75	1140	10	0.83			0.0770737	0.013652		0.0503147	0.010122		0.0344571	0.007		0.0989981	0.018389
4	0.072626	0.0150671	0.00417583	2.5	892	40	0.53			0.172685	0.030706		0.110644	0.022489		0.0742924	0.015256		0.195975	0.03752
4	0.0907826	0.0196045	0.000927986	2.5	892	50	0.53			0.285992	0.0512		0.18038	0.037124		0.119084	0.024757		0.290892	0.057452
4	0.0998608	0.0226801	0.00621803	2.5	892	55	0.53			0.415202	0.075078		0.258753	0.054042		0.168437	0.035504		0.383689	0.078243
6	0.0714963	0.0188864	0.00599478	2	1171	25	1.01			0.557725	0.102211		0.344872	0.07326		0.221985	0.04751		0.474285	0.099957
4	0.118017	0.0273711	0.00074248	2.5	892	65	0.53			0.710295	0.13241		0.437732	0.094787		0.279379	0.060797		0.56257	0.122663
4	0.127096	0.0271239	0.00497958	2.5	892	70	0.53			0.86909	0.165422		0.536202	0.118636		0.34028	0.075396		0.648403	0.146424
6	0.0857955	0.0220666	0.00144646	2	1171	30	1.01			1.02982	0.200916		0.638997	0.144801		0.404347	0.091352		0.731602	0.171315
6	0.100095	0.0324714	0.00379775	2	1171	35	1.01			1.18792	0.23847		0.744658	0.173256		0.471225	0.108706		0.811943	0.197397
6	0.114394	0.0398642	0.00496026	2	1171	40	1.01			1.33875	0.277586		0.851523	0.20395		0.540533	0.12751		0.889144	0.224742
6	0.119111	0.0351585	0.00496481	1.4	1171	10	1.01			1.47799	0.317646		0.957713	0.236772		0.611855	0.147823		0.962857	0.253393
6	0.128693	0.0332771	0.00137091	2	1171	45	1.01			1.602	0.357953		1.06115	0.271532		0.68472	0.169691		1.03266	0.2834
8.57143	0.0924667	0.0175651	0.003246	1.25	1140	30	0.33			1.7083	0.397763		1.15957	0.307974		0.758596	0.193174		1.09804	0.31476
6	0.142993	0.0410649	0.00653215	2	1171	50	1.01			1.79577	0.436346		1.25071	0.345696		0.832863	0.218305		1.1584	0.347413
6	0.171591	0.0563419	0.000195354	2	1171	60	1.01			1.86479	0.472997		1.33241	0.384169		0.906809	0.245125		1.21306	0.38126
8.57143	0.123289	0.0207337	0.00043608	1.25	1140	40	0.33			1.91697	0.507348		1.40291	0.422735		0.979603	0.273635		1.26131	0.416052
6	0.20019	0.062085	0.00691236	2	1171	70	1.01			1.95474	0.539061		1.46118	0.460646		1.05029	0.303789		1.30249	0.4514
8.57143	0.154111	0.03161	0.00115148	1.25	1140	50	0.33			1.98086	0.567848		1.50704	0.497144		1.11778	0.335517		1.33611	0.486751
6	0.228788	0.0735387	0.00305015	2	1171	80	1.01			1.99801	0.594066		1.5413	0.531487		1.18089	0.368637		1.36207	0.52135
6	0.238222	0.0949677	0.0166912	1.4	1171	20	1.01			2.00855	0.617736		1.56547	0.563335		1.23837	0.402864		1.38074	0.554545
8.57143	0.184933	0.0335451	0.00352856	1.25	1140	60	0.33			2.01439	0.638768		1.58149	0.592393		1.28905	0.437744		1.39303	0.585628
8.57143	0.215756	0.0397753	0.0100395	1.25	1140	70	0.33			2.01701	0.65758		1.5913	0.618612		1.33196	0.472763		1.40016	0.614137
8.57143	0.237826	0.0231348	0.00198496	0.75	1140	10	0.33			2.01751	0.674975		1.59668	0.641882		1.36657	0.507221		1.4035	0.63966
4	0.590257	0.276027	0.0242403	1.4	837	30	0.53			2.01667	0.690106		1.59904	0.662922		1.39298	0.540404		1.40425	0.662598
6	0.416888	0.160655	0.00819219	1.4	1171	35	1.01			2.01505	0.704583		1.59943	0.681322		1.41184	0.57167		1.40338	0.683048
8.57143	0.310036	0.0591213	0.02658	1	981	10	1.17			2.01301	0.717019		1.59862	0.698247		1.42434	0.60055		1.40161	0.70078
4	0.688633	0.366065	0.0314631	1.4	837	35	0.53			2.01082	0.728133		1.59715	0.712884		1.43185	0.626636		1.39941	0.717035
6	0.505126	0.239551	0.0367843	1.25	1140	50	0.53			2.00863	0.738242		1.59535	0.725921		1.43575	0.650259		1.39707	0.730937
4	0.885385	0.509373	0.0641814	1.4	837	45	0.53			2.00655	0.749121		1.59346	0.738645		1.43718	0.671082		1.39479	0.743261
8.57143	0.465054	0.113162	0.0555744	1	981	15	1.17			1.99824	0.758208		1.58821	0.749936		1.43528	0.690479		1.39113	0.755384
6	0.707177	0.398128	0.00288061	1.25	1140	70	0.53			1.99535	0.770276		1.58542	0.76454		1.43325	0.714783		1.38817	0.770465
6	0.714665	0.311869	0.0347953	1.4	1171	60	1.01			1.99285	0.781549		1.58293	0.777924		1.43033	0.736261		1.3856	0.784147
8.57143	0.713477	0.0796277	0.0268884	0.75	1140	30	0.33			1.99079	0.7921		1.58085	0.790224		1.42725	0.755265		1.38347	0.796606
8.57143	0.775089	0.207314	0.0655469	1	981	25	1.17			1.98918	0.801991		1.5792	0.801554		1.42442	0.772153		1.38178	0.808009
8.57143	0.930107	0.267384	0.0905104	1	981	30	1.17			1.98801	0.811277		1.57797	0.812033		1.42204	0.78723		1.38049	0.818483
8.57143	0.951303	0.114226	0.0328539	0.75	1140	40	0.33			1.98723	0.820008		1.57713	0.82174		1.42017	0.800769		1.37955	0.828133
8.57143	1.24014	0.35655	0.0429089	1	981	40	1.17			1.98681	0.82823		1.57663	0.830761		1.41881	0.812996		1.37891	0.837061
										1.98669	0.835986		1.57642	0.839167		1.41791	0.824096		1.37851	0.84536
										1.98682	0.843312		1.57643	0.84702		1.41738	0.834215		1.37831	0.853078
										1.98714	0.85024		1.57662	0.854372		1.41717	0.8435		1.37824	0.860282
										1.98761	0.856783		1.57692	0.86127		1.4172	0.852035		1.37826	0.867025
										1.98816	0.863005		1.5773	0.867756		1.41738	0.859917		1.37834	0.873328
										1.98876	0.868887		1.57772	0.873864		1.41766	0.867221		1.37845	0.879268
										1.98938	0.874498		1.57814	0.879598		1.418	0.874011		1.37856	0.884864
										1.98997	0.879805		1.57853	0.885041		1.41834	0.880341		1.37864	0.890142
										1.99052	0.88489		1.57888	0.890156		1.41867	0.886257		1.3787	0.895091
										1.991	0.889693		1.57917	0.895032		1.41895	0.891797		1.37872	0.89981
										1.9914	0.894318		1.57939	0.899613		1.41918	0.896958		1.37869	0.90423
										1.99172	0.898688		1.57955	0.904012		1.41934	0.901851		1.37862	0.908471
										1.99195	0.902849		1.57964	0.908133		1.41944	0.906404		1.37851	0.912443
										1.99209	0.906816		1.57966	0.912045		1.41947	0.910757		1.37836	0.916202
										1.99215	0.910604		1.57962	0.915845		1.41945	0.914803		1.37817	0.919773
										1.99213	0.914223		1.57953	0.919397		1.41937	0.918618		1.37795	0.923262
										1.99204	0.917681		1.57939	0.922775		1.41924	0.922323		1.37771	0.926504
										1.99189	0.920988		1.57922	0.925992		1.41907	0.925753		1.37746	0.929587
										1.99169	0.924152		1.57901	0.929062		1.41889	0.928998		1.37719	0.932527
										1.99144	0.927184		1.57878	0.931997		1.41867	0.932077		1.37691	0.935334
										1.99117	0.9301		1.57853	0.934806		1.41844	0.935004		1.37663	0.93802
										1.99087	0.93291		1.57828	0.937497		1.41821	0.937795		1.37636	0.94059
										1.99055	0.935624		1.57801	0.939818		1.41797	0.940462		1.37609	0.942787
										1.99022	0.93823		1.57775	0.942264		1.41772	0.943015		1.37582	0.945129
										1.98989	0.940395		1.57749	0.94466		1.41749	0.945136		1.37556	0.947423
										1.98955	0.94284		1.57723	0.947003		1.41725	0.947435		1.37531	0.949664
										1.98922	0.945246		1.57697	0.949238		1.41702	0.949712		1.37506	0.951324
										1.9889	0.946995		1.57672	0.950912		1.4168	0.951952		1.37483	0.953372
										1.98857	0.949284		1.57648	0.953123		1.41659	0.953482		1.3746	0.955499
										1.98826	0.951555		1.57625	0.954482		1.41638	0.955564		1.37438	0.956745
										1.98796	0.952951		1.57602	0.956588		1.41618	0.957721		1.37417	0.958786
										1.98766	0.955273		1.5758	0.958734		1.41598	0.958804		1.37397	0.960853
										1.98737	0.956349		1.57559	0.959777		1.4158	0.961007		1.37378	0.961811
										1.9871	0.958764		1.57539	0.962028		1.41562	0.961794		1.37359	0.963993
										1.98683	0.959578		1.57519	0.962822		1.41545	0.964088		1.37341	0.964708
										1.98657	0.962114		1.575	0.965153		1.41527	0.964569		1.37324	0.966973
										1.98631	0.962815		1.57481	0.965875		1.41512	0.967096		1.37307	0.967628
										1.98607	0.965308		1.57463	0.966112		1.41496	0.967328		1.37291	0.967769
										1.98583	0.966158		1.57446	0.968978		1.4148	0.970061		1.37276	0.970596

## Sheet: Fig 4
Output flux vs imposed flux
R_o [mm]	30
d [mm]	2
G [Pa]	880
b [mm]	0.1
mu [mPas]	1
Experiments			Numerics			Numerics
Q [ml/min]	Q_out [ml/min]		Q [ml/min]	Q_out [ml/min]		Q/Q_c^*	Q_out/Q_c^*
1	0.74		0	0		0	0
2	2.04		3	3		0.144686	0.144686
3	3.22		6	6		0.289373	0.289373
4	3.88		9	9		0.434059	0.434059
5	4.72		12	12		0.578745	0.578745
6	5.51		15	15		0.723432	0.723432
7	7.52		18	18		0.868118	0.868118
8	8.63		21	21		1.0128	1.0128
9	7.82		24	24		1.15749	1.15749
10	9.92		24.6	24.6		1.18643	1.18643
11	10.55		25.2	25.2		1.21537	1.21537
12	11.82		25.8	25.8		1.2443	1.2443
13	11.78		26.4	26.4		1.27324	1.27324
14	13.82		27	27		1.30218	1.30218
15	14.57		27.6	27.6		1.33111	1.33111
16	14.67		27.75	27.75		1.33835	1.33835
17	15.79		27.9	27.9		1.34558	1.34558
18	17.39		28.05	28.05		1.35282	1.35282
19	19.35		28.2	28.2		1.36005	1.36005
20	19.28
21	20.11
22	21.52
23	22.35
24	22.34
25	25.15
26	0
27	0
28	0.08
29	0
